# Supplementary material for: Genetic linkage maps for Asian and American lotus constructed using novel SSR markers derived from the genome of sequenced cultivar
Source: BMC Genomics. 2012 Nov 21;13:653. doi: 10.1186/1471-2164-13-653 (PMC3564711; doi:10.1186/1471-2164-13-653)
Supplement: Additional file 1 — Primer sequence information, repeat motifs, amplicon sizes, and polymorphism features for novel simple sequence repeat (SSR) markers from the genome sequences of Nelumbo nucifera 'Chinese Antique'. [file 1471-2164-13-653-S1.xls]

## Sheet: Additional file 1
Additional file 1. Primer sequence information, repeat motifs, amplicon sizes, and polymorphism features for novel simple sequence repeat (SSR) markers from the genome sequences of Nelumbo nucifera'Chinese Antique'.
Primer name	SSR motif	Forward primer (5' -> 3')	Reverse primer (5' -> 3')	Tm (°C)	Polymorphism	Number of alleles	Amplicon size (bp)
SSR001	(GTGGCGAACTGCCTG)5	GAACTGCCTGGTGATGCTCC	AAGTGACGAGTTCGCCATCAG	63.15	NA	0
SSR002	(TATC)16	CTGGAGATAACCATCGAAATGAAA	TGAGGAATCTGAGGTGGAGAATTA	61.471	Y	2	260, 265
SSR003	(CATA)16	ACCAGTTCAATCACCTGGGTTAAA	ACCCATTTAGCCTGGTGACCTAGT	62.907	Y	3	263, 269, 275
SSR004	(TGTA)15	GGGCTTAGATTTTCAGTCCTTGGT	CTTGGATTGGTCATTGTACCCACT	62.995	Smear	2	287, 292
SSR005	(TATTATTATTATTAT)4	TGTGAACTCCATTTGTATGGGTGA	GGGAAATTTTTATCCCCGTTGG	63.579	Y	2	298, 305
SSR006	(CTCCTT)10	CGCAGGGGTACTTTTGTAATTCTG	CCATGTTGAGTAGGAGGAGAAGGA	63.036	Y	4	213, 219, 224, 230
SSR007	(TTC)20	TACAGGCCTTACAGGCATACAACA	AGCCTGGAGCATGTCAATCTATGT	62.869	Smear	3	220, 228, 233
SSR008	(TCGCTTC)8	GTTTGCTTCCTTTTGATGCTGTCT	GAAAAGATTGAAACGATTGGAACG	63.048	Y	2	225, 234
SSR009	(CCACCAG)7	TCTCCATTAAATTGAAACCCCCTT	TCCTGATTCTACGGATTTGACACA	62.968	Y	2	195, 200
SSR010	(TAT)16	TTTTGATCATGCTGAAATGTTTGTC	ATGTTCGGAAGGGAGGTATTTGTT	62.34	NA	0
SSR011	(TCA)16	TCCAAAGGTCAACGTAGAGGAAAG	AACACAATACATGTAGCCAACCCC	62.905	Y	5	220231241244253
SSR012	(AAT)16	TGATCATCATGAACTATTTCCCCA	CAAGCTTATGTATATATGTCGGTGTGC	62.575	Y	2	231, 236
SSR013	(ATAA)12	TAGATGGCTTTTCCAAGTGGTGTT	TCGCACCTTCAAGTGTTCAAGTAA	63.129	Y	2	266, 276
SSR014	(TTC)16	CGGACCATGGAAATAAGCAAAATA	GGGTGTAAATTATACGGGTTGGGT	63.118	N	2	220, 225
SSR015	(GAA)16	AATTTGTTTGACCTGAACAACGGT	GGAGAAAGGAAGAGGAGGAGAATG	62.933	NA	0
SSR016	(TTA)16	CCCTTAAATGTCACTACCCCAAAA	AGGCTTACCTACCCCTGAAACTTG	62.316	Y	2	221, 233
SSR017	(TAGA)12	CACCTAGAGATGAAGCCAACACCT	TTGCAAAGAATGCACCAGTTTAGA	63.023	Smear	2	239, 243
SSR018	(AAGAAGAAGAAG)4	TCATCTCCTCTCTGTTGTTTGCC	TAGGGGCATTCTAGTCCATTCTTG	62.91	Y	2	277, 275
SSR019	(TTA)16	ACGCCCCTCATCCTTTATATCATT	AGTGATTTTGAAGGTGCCAAGGTA	62.998	N	3	232, 240, 245
SSR020	(ATAC)12	TCAAACCGAGCTCTAATAGCCTTG	TCGAGTCAAAAGCTTGAAAATGAA	63.039	NA	0
SSR021	(CTCCGCCTCGTA)4	GGGAATCACTGCAGATAACCATGT	TAGTGATAGCAGCACGGAAACTCC	63.45	N	1	275
SSR022	(AC)24	AATAACACTGAACATTTGGGGAGG	TACAACACATTGTGAGGTGATTGC	62.397	Y	3	204, 214, 223
SSR023	(ATAG)12	AAGGGTAGTTTAAGAAATTTGCCCA	GCGTGTCCTGTCCAGTCTGTATTA	62.283	Y	2	214, 223
SSR024	(ATA)16	CGAACAGTGTAATAATTCCGGGAC	GCATCCTTACTGTGCTCTCCTAGC	62.826	N	2	155, 158
SSR025	(TTC)16	TTTGACTCTCTTCTAGTCTGGCCG	ATTGAACCTCCACTCAGGTCAGTC	63.332	N	1	273
SSR026	(TTA)15	GGATATGCGCAGAACTGATTCTCT	CACGTCGACTACCATGTGGATT	63.042	N	1	174
SSR027	(ATT)15	TTTGGTCATTTTCTTGGCTAAAACT	CATGACACAAGTACGGGTACAACA	61.429	Smear	2	265, 269
SSR028	(AAT)15	CATTTTGAAGTTTGGGGACAAAAG	GACACTAGGCCCAAAGTAGAGGGT	62.904	Y	4	170, 178, 223, 235
SSR029	(AAT)15	CCCTGACACTCTCAACAAGAAACA	AGCCGAGCGGAAATACTAGAAAAC	62.81	Y	2	283, 289
SSR030	(ATA)15	TTCGACCTGTGACGTCAAAAATAA	GGAAGTTTGGAACCATTGAACAAG	62.843	Y	2	148, 152
SSR031	(AGA)15	CCAAGCACATCACCTCTCTTATCA	GATTAAGGGGAAAAATCCGATGAG	62.712	N	1	187
SSR032	(AAGATAAGATA)4	CCCGAACTCTCCTTACTCTCCTTC	CCGCCAGCTTATCTTATCCCTTAT	62.971	NA	0
SSR033	(GAAGAT)7	TGCTTGCTTTATTGTTCAGAAAACTATG	CCTTCATCTTCATGGGAATGATTT	62.899	Y	2	300, 315
SSR034	(GGTTTAG)6	TTTGGTTTTCGGTTTCGTGT	CCCAAAATCTTAAACCCTAAACACT	60.378	NA	0
SSR035	(CTTTTC)7	GTAGTCAAGGAAGGACGAGTGCAT	GAAAACGCACAAAGACATGAGAAA	63.04	Y	4	291, 293, 296, 300
SSR036	(TTTAAG)7	TAAGGGAAAGTGGGAAAACTCACA	TGGGTCAATTTTTAGTTTGGTTGG	63.1	Smear	2	233, 237
SSR037	(TATG)10	GCCCCACTATTCTTGCCAAA	CAGGTCATATAGTGCCACTTCAACA	62.224	Y	5	220, 235, 240, 297 302
SSR038	(TC)20	GGACAAGTGGAGAGGCTGGTATAA	ACATCGGCTGATATTCTTTGCATT	62.811	NA	0
SSR039	(TGTA)10	TGTGATAAGGAAAGAATGAGGCGT	AACCCATCGATACGTCAAGACATT	63.231	N	2	240, 264
SSR040	(TG)20	AAAACTGCAGGCTGGAATGTTATC	TCAAATGAGAGAGTAATAGCGATGAGA	62.744	N	2	226, 232
SSR041	(AATTCAAG)5	GGCAAGGAAGATCTAGCGGTAACT	CATGCATGAATCTTGGAAGTCTTG	63.219	Y	4	220, 225, 234, 240
SSR042	(GA)20	TAGTCATTCAAGCAAGGATGCAAA	GAGGGGATTATCGATTTGGGAATA	63.059	NA	0
SSR043	(AGA)12	AAACGAAGGTGAAGAGTCACGAAC	TGGGTTAACCATCAGATTTTCGAC	63.036	NA	0
SSR044	(ATA)12	CCCACATGTTGGACTTGATATTTCT	GACAGTGCTCACGAACACCTAAGA	62.411	Y	4	275, 280, 283, 290
SSR045	(TCT)12	TTCCAAAATGCCTTAAACATCTCC	TTTGCTCTGTAGACGATGACGTTC	62.519	Y	4	160, 175, 215, 220
SSR046	(AAT)12	GATTTGGAGTGCATCTCCTCTCAT	TCAAGCCAAAGTCTCTTGCTCTCT	63.007	N	1	287
SSR047	(ATA)12	ATACATTTCAATGAACACTCGCCA	CGATTTTCAGACGCAATACCAAAT	62.746	Y	4	240, 246, 250, 258
SSR048	(TTA)12	GGAGCTTGTGAGACATTTTCATTTT	GTCCAAACTCCAAATCATGGAAAC	61.942	Y	2	281, 285
SSR049	(AAG)12	TGTCCGAAATCTGGAAAAGAAGAA	GGCATTTCATCCAAGAGAAAATTG	63.3	N	2	240, 244
SSR050	(TTC)12	GCCTCGACGCTAACCCTAATTAAC	GATGTGAGATCCAGCACAAAGAGA	63.323	Smear	4	140, 151, 164, 175
SSR051	(ATCTAT)6	TCTTGTGTTTGTGGAATTTTTCTTGA	ATTCAATGAGGGAAAATGGGAGTT	63.036	Smear	3	293, 299, 307
SSR052	(ATT)12	TGCATATTGAGGAACACATTCACA	GTTTCTGATACCGGTTGATTCGTC	62.52	N	1	201
SSR053	(AGA)12	TTTCCTTCCTCTTCTCCCTCTTGT	CCTAATGTGTCTGCCAAAAATTCC	62.958	Y	4	158, 161, 171
SSR054	(TTC)12	GTCAAAATCTTGGGCTTGTACCAC	CCTTTTGGTTTTGGTAAGCTGTTG	63.035	Y	3	277, 281, 285
SSR055	(ATA)12	TCCGTACAAGGGAATGCACTTAAT	TCAATTCGGCTTTAGGCTTTGTTA	62.935	Y	2	270, 276
SSR056	(ATT)12	ATCTGTTAGGTCACTCTCGGTTGC	ATCCCCTAATTTCCCTTTGTGAAT	63.04	Y	4	184, 192, 208, 211
SSR057	(TAT)12	GCCCCAGTTCTTTCTATTGCTTTT	TGGTTTCATTCGGTATCTGCTTTT	63.016	Y	2	262, 274
SSR058	(TCT)12	GACCCTAGGATTAGGAAAGATGGTTT	TCTTCTACTACTCGGCTCAAGGTCA	62.157	N	3	231, 234, 239
SSR059	(TAT)12	ATGTGTAGGAAATCCAAGGCAGAT	TGAAGAATAAAATGATTGCTCATGTCT	62.198	Y	4	198, 204, 210, 216
SSR060	(ATC)12	TGGCCTTTGACTAAATGTTCCACT	TATGTAGCCCACCCCATATAGTCG	63.129	Smear	2	281, 286
SSR061	(AGA)12	AAAGACCAATGAGAAGTGGGATGA	TCTCGATGTAGCATTAGAACACCG	63.204	Y	4	175, 180, 187, 199
SSR062	(TTC)12	CAGATGTCCCTATGGAACGATACC	GCTTAATTGTGCATGTGGATTTCA	62.9	N	2	272, 275
SSR063	(AAT)12	CTTCTTCTTCGTCTTCTCAGGTGC	CAAATGCTTATAATAAATGCGTACATGC	63.023	Y	2	219, 232
SSR064	(AAT)12	TGAGTTGTTTTTCTATTTGGTGGC	CGATATTAGAGTTGTGCCTAAATGTTTT	61.525	Y	3	204, 210, 217
SSR065	(ATA)12	GGTGAATCAACAAACATGTGTCAA	TGATATTAGAGAAGTGCCCAGTGTTTT	61.945	Y	7	144, 154, 156, 159, 170, 175, 180
SSR066	(TTC)12	ACGAAAATGGTTGTTCAGCATGTA	AAGTAGAGGATGTTGAGGGGAAGG	62.758	N	1	246
SSR067	(TCT)12	TGATGTAATCTTGGTTATGTGCCG	CAGATAAGATGCCTTTTACAGAGCG	63.059	Y	4	233, 240, 246, 253
SSR068	(AAT)12	TTTGTCGAAAAATCATTTGAGAACAT	GTAATTAAGCACATGTGTTGCACG	62.077	Y	4	280, 297, 300, 311
SSR069	(TTA)12	AAGATTAGGGTTGGTCGACTCCTC	GGATCGACCTTGATCAAACACATA	63.084	Smear	3	283, 290, 297
SSR070	(TTGTTC)6	CCAGAGATCTTGCTTCTCACACAA	CGAATGCAGTCTTATACCTATCCTTTTC	63.04	Y	3	199, 212, 214
SSR071	(AGA)12	TGTAAAACCCTACAACAGAATGCG	AATAAAAGAAGGGCCGACTAGAGG	62.355	N	3	227, 231, 240
SSR072	(TCT)12	ATTTTCGAATCTCCCTCCCATACT	GAACAACAAAAAGAATGAGGATCTATTG	62.383	Y	5	218, 220, 227, 229, 231
SSR073	(TAA)12	TCTTTTTGGATGGTGGGTTAGTGT	AAACTCAAATGCTTGTAGCAAATAACAA	62.907	Y	2	236, 244
SSR074	(TCT)12	TGAGACTCTTGGGCTTCTCAGTTC	GAAGAGAGCAGATCAATGGAAAGC	63.443	Y	3	173, 177
SSR075	(TCT)12	CCTATTCTTCTACCTCCTGCACCA	TACTTTCGTTGCCATTCTCGTTTT	62.907	Y	4	170, 174, 177, 180
SSR076	(CGGAAT)6	ATGCCGTGAGGGATGAGTATAAAA	GGTAGAATTGGAAACTTTGGCTGA	62.925	N	2	206, 213
SSR077	(TTC)12	TTTGACTCTCTTCTAGTCTGGCCG	CAGGTCAGTCGAAAAGGAAGAAGA	63.332	N	1	234
SSR078	(GAA)12	GACTAATGAAACAGGGGTTAGGGC	TCTCCAATCTCCCAACGACTCTTA	63.196	Y	5	163, 170, 174, 183, 190
SSR079	(GCTCTCT)5	TGAATGTGAAAAGAAAAAGTCGCA	TGTACTACTTTCCTCGAAGACGGC	63.055	Y	5	142, 144, 148, 150, 155
SSR080	(TTTCT)7	TATTGAAGGGATGGACCAAACTGT	GTCAAGCAGTGTAAGCAAGCAAGA	62.897	Y	2	238, 243
SSR081	(CCTTCCT)5	CCTTTTCGATGTAGCCCAATTTTA	GTTCCACTACCTAGAGGCGTGAAG	62.449	Y	3	240, 248, 252
SSR082	(TTCTTCTC)4	AGGGGGCCAATAGATAGTTTTCCT	TTCTTTACAAAAATGCCTCTTCGG	63.343	N	2	248, 253
SSR083	(AT)16	AATACTTCAAATGAGCCATCATCAAA	CCTTCGACCTAATCACCTTACCAA	62.076	Y	2	265, 267
SSR084	(TTTC)8	TTTCTTGTTGAAGATCGTTTGGTG	TGCTGATGATGTCTTAACAGCATTG	62.513	N	2	276, 285
SSR085	(TC)16	AAGCCTGTATTGCAGAATTCCACT	GAGCTCAGAGAAGAAACCAAGTGC	62.439	Smear	4	183, 193, 195, 200
SSR086	(AGAT)8	TTCCAATGTTTGAGCAGGATACAA	CTAGCCACATCCACTCATCCTCTT	62.832	Y	5	235, 250, 273, 280, 289
SSR087	(TTTCTCTT)4	TGGGCCACACAAGTCACTCTATAA	TCCGATACCAAAACTGACATAGCA	62.945	Y	3	289, 297, 300
SSR088	(AGAT)8	TAATGCATACGCTAACCAATGGAA	ATGGTCCTTTTGTGGGTGATTCTA	62.575	N	2	299, 305
SSR089	(CTAT)8	TTTTGATGGAGTGTGCACTGTCTT	TTCAAGAAAAGTTCCACAAGCTGA	63.173	Y	4	259, 267, 269, 276
SSR090	(ATCT)8	TGGGTAGAGAGTGGGTAGGAAAAA	CATGCATTAAAATAAGAGGTCTTGAAAA	62.285	Y	2	298, 304
SSR091	(AT)16	GACAAAGTGAATGATAGGGGATGC	CCTCTCAGCCCATAATGATCAAAC	63.016	N	2	271, 276
SSR092	(GA)16	GTCAGCCGATATTCTTTGCATTTC	AGGAGGGAGTATTCGATTTGGAAG	63.146	Y	3	182, 203, 209
SSR093	(AT)16	CTTTTGCAAACATTTTGAAACCAT	TGAATATGAGTTTTCCACCATTGC	61.369	N	2	184, 190
SSR094	(TCTA)8	GGATTTGGGTTTTGACCATAGGAT	CAATACTTTGATCCTTGCACCTGA	63.271	Smear	2	238, 242
SSR095	(GTAT)8	ATCCACTCAACCACCAAAAGAAAA	CAACCATAACTGAAGGGGAATCTG	63.006	N	1	298
SSR096	(CT)16	TTCATCTCCAATCTCCAGTTCTCC	TGATTTTGACAATGATCAGTTCGG	62.977	N	2	192, 196
SSR097	(TAGAGAGC)4	CTTCTAGTCGGACGACGAGCTAAG	ACTATATAAAGGCTCCAACCCCGA	62.943	N	3	212, 215, 219
SSR098	(CATA)8	TAGACCAGGCTAGGATGGGGTAG	AGTTAATGACATCTGCAGGGTGGT	62.783	Y	5	220, 232, 234, 238, 250
SSR099	(TG)16	AAGAAGTGACGTGTGAGTGAGAGTG	AATCCATGTTGGACACAACAAAAA	62.181	Y	2	162, 167
SSR100	(ATA)10	GAGCTTAACTCGGCTCAAATTCAA	TTTTGGATTTGTCAAAATGGCTCT	63.043	Y	3	246, 250, 262
SSR101	(TC)15	TTCCGTTACTTCTAACCCGTTCAA	TGAGAGGAGAGTTCAGTTGTGGTG	63.023	Smear	4	278, 282, 290, 295
SSR102	(TTGTTA)5	GTGCAGAGTTTCCTGCATTATTCTT	TGTTTAAGTCTAATGGGTCAGCCC	62.068	Y	4	278, 284, 290, 298
SSR103	(ATT)10	TTTGCGTTTTTCGCATTTTATTCT	TTAAGTAGGACCAACAGGACCCAA	62.967	N	2	276, 286
SSR104	(TAT)10	AGATGGATCTAGGCCAGGTTTTTC	AAATTTAAAGCCTGTAGGTTCGGG	62.986	N	1	293
SSR105	(TATTA)6	CCCCGTTCTCAATTCTGAACTACA	CCAGTTCACACTCACCTGTCTCAA	63.629	Y	4	187, 192, 204, 212
SSR106	(TAT)10	GACAATTGACCAAGAGATTCACCA	CATCTTCACTTCCTCTCCAAAACA	62.473	Smear	4	211, 220, 223, 273
SSR107	(AATATA)5	AGTCACATCCCACCTTGTATTCCT	TTGTGTTTATATGCGTTATAAATTCCCT	62.163	Y	2	220, 224
SSR108	(ATTTAT)5	ACTGAAATCCAATGAGAGAATGCC	AAATTGAATGAATTGCATGGAAAAA	62.802	Y	2	266, 278
SSR109	(GTTTAT)5	TTCCATGCAATTCATTCAATTTT	GAACAAATCATGAAAATCAGCAAA	60.527	Y	4	209, 221, 225, 235
SSR110	(TTC)10	GCCAGCTACACCTTTTGATCTCAG	TTCCCATTCTCAGTCCAGGTATGT	63.561	Y	4	150, 157, 162, 170
SSR111	(GAA)10	AAACCCAAAATCAGGAAGAAGAGG	AACCCTACTTCACCCTCAAGCTCT	62.968	Y	5	142, 150, 155, 160, 168
SSR112	(TCCCAC)5	CCATTAAGAAACGACAAAACGGAG	GGACTTTTGGTTGGGGTAATTGAT	63.023	NA	0
SSR113	(TCT)10	TGAACCCCTTCTTTCTTTTCTCCT	TGTTCCCTTCTCCACAAAATCAAT	62.765	Smear	2	253, 256
SSR114	(AAAGA)6	GTAGCTTGGTTTCCATTTTTGTCG	CGTGTAATGTCAACTGCCAATGTT	63.039	N	2	287, 291
SSR115	(AGA)10	TTGACTTGGTCAAAGAACCACTGA	TTTCTCTCTAGCCTCCAACCTCTG	63.141	Smear	5	206, 215, 219, 222, 227
SSR116	(TTC)10	TCGTACTCTCCTTAAACCCATTTG	ATTCAGTTTGTCTACCCCATCACT	60.712	N	2	220, 231
SSR117	(ATA)10	GGAGTCGTACCACATCCTTGAATC	CCTAAAACCATCGTAGAACCCATTC	63.12	Y	2	281, 289
SSR118	(CAT)10	TACACTCTCCCCTGCAAGGATAAC	TGTAACAAAGCTTATGCATCGCAC	62.811	N	2	276, 282
SSR119	(GAA)10	GCTTTCATGTAGCAGAACCCAACT	TAAATGCAAAGCTTCACTCGTCTG	62.949	Y	3	271, 276, 287
SSR120	(GA)15	TCTGAGAGTGAGAGTGTGAGGGAA	TGGTCCAAAAACCAACAAAACTCT	62.78	N	5	201, 213, 235, 240, 347
SSR121	(GCTAGA)5	TGGAAGAAATTAAATGGAGGCAAA	CAAATGCCACAAACTTCATACCAG	62.908	Y	4	194, 201, 210, 217
SSR122	(GGA)10	TAGTCTCGGTTGCACATAGAGCAG	ACAGTGAGATAGCCCAAGGTTCTG	62.972	N	2	153, 155
SSR123	(GAT)10	AACCCCATAGAGTTGGAATTTGGT	TTTATCCACGATCCTTTTCTTCCA	62.983	Y	2	245, 248
SSR124	(TTTGTC)5	TCGCGATCTTCTTTGTCTCTTCTT	AGGGGGAGTTTTTGTTCTGAAAAG	62.923	Y	2	282, 287
SSR125	(ATT)10	ACTTCTCATCACATTGCCCTTCTC	TTGGGGGCCTATCAGATACCTATT	63.017	Smear	5	168, 172, 177, 185, 190
SSR126	(ATAAA)6	AACCACCGGAACAAGCATAGATAA	CTGATATTATGCTTCGGCGTCTCT	62.935	Y	2	177, 191
SSR127	(TTTTG)6	GGTCTTTTGTGCTTTTGGATTGTC	AGAAATAAAATGGTGGCAAACCCT	63.133	Y	3	186, 194
SSR128	(ACCCA)6	AAATAATCCCGATTAGGCTTGACA	CTAGACTTGGCAAAAAGTTGACCC	62.048	N	2	180, 185
SSR129	(TCA)10	GAGAATGTCTGGGAGACCACAAGT	GGTGAAACAAGATTCATGTAGCCA	63.005	Y	4	178, 182, 190, 195
SSR130	(TCA)10	TTTGATCTGAACCCAAGCCTAATA	TGTAATCAGATTTGAATTTTTAGCAATC	61.118	Y	2	215, 221
SSR131	(TAT)10	CTTCGGAAAATTTTGTTCTTCCCT	CGTCGCGGATATTTAAGGAACTTT	62.885	N	2	265, 273
SSR132	(TAT)10	CCTCCTACCCTGTCATTTTTGTGT	ACCTAACTCAGCCAAAGAACATGC	62.597	Y	4	219, 224, 231, 246
SSR133	(AGA)10	AGAAAAACCCTTATCCAATCAGGC	ATATATAAGTCAAGTGGGGCGCTG	62.797	N	2	223, 230
SSR134	(AGGCCG)5	GTAGTCCTCTGTATCGTGGCCAGT	ACCACCATCACCACAATAACAATG	62.939	Smear	4	213, 230, 235, 240
SSR135	(TTG)10	GACCAACGACCAGATGTTTTTAGG	TGAGACCTACTTGGTATCCTTGCC	63.019	Y	2	257, 263
SSR136	(TCT)10	TCTGACCTGTATTACTCCGGGAAG	GTTTCAGCGAAAGTGTCACAACAT	62.795	N	2	260, 287
SSR137	(TTTTG)6	TCCCTGAGTCAACTCTACGACTCC	CAGGGTTCAGGGGATTATAGGTTC	63.223	N	2	160, 164
SSR138	(GAT)10	CCACAGAACATACATGAAGCCAAA	CATTCTGATGAACTTGGATGATGC	63.265	Y	3	287, 300, 309
SSR139	(TCT)10	GGAAGAGGATGAGGAGGATTTGAT	ACCGAACAATGATTCACGAGTACA	63.053	Y	2	256, 272
SSR140	(GTA)10	TAGGGGCTGAACCCTTATTTTTGT	CATTGCTAAATGCTGTATTGAACCC	63.092	N	2	191, 200
SSR141	(GGGGAT)5	AAAAATTACAGGAAATAGAACTCACACG	GGGAAGATTCCTGATGTTGTACCT	61.202	Y	2	160, 164
SSR142	(TAAAAA)5	TTGTCCACATCCGACTTCTCATATT	GAATTTGAACAGATTGAACGGTCC	63.024	Y	3	280, 287, 296
SSR143	(CTCTC)6	GGTTGTCAGATTATGTCTTTGGCA	TCTGATACCATGTTGAGCAAGAGC	62.412	Smear	3	242, 258, 260
SSR144	(AAG)10	TGTCTTCGAGCATCAGGACTGTAG	CTCTTGTGTTGTACGGCCAGTATG	63.053	Y	3	280, 285, 291
SSR145	(AT)10	GGTTCAGCTAATTTGATTTTTGG	AAACTGAAATTTTCGATTCATTTTT	63.053	Y	3	278, 283, 290
SSR146	(AGAGA)6	GAATGAAGAAGAGGGGCGGA	GCAAGAGACAGCTCCCTCCTAAGT	63.773	N	4	152, 158, 165, 170
SSR147	(TCATCA)5	AAAGTGCCCCACTATGCACAAATA	CAGTCCAGCTTCAAGATGAAGACA	63.754	Y	2	261, 266
SSR148	(AAAAT)6	TACCTCACCGTAGATGGAGTTGGT	CGATTCCCATTCCTGTCCATT	63.124	Y	2	201, 207
SSR149	(TAAGGA)5	ACCTACTCCTAATGGTAACACAACTCTT	CCACACTTATCTTGTCACATCAGC	60.157	N	1	150
SSR150	(GAAGAG)5	GGTGGTCTTTCAATATGATCCTGC	GTGTCGTACTTCTCAGGTCCTGGT	63.016	Y	4	150, 156, 162, 168
SSR151	(TAT)10	AGCATCCTTACCGTACTCCCCTT	AGGGGGAATCCTAATGAAAGGAAT	63.395	N	2	205, 208
SSR152	(AT)15	GAGTGTATTGTGTTGTATCTTTGGCG	GTGTATTGGCAGAGGTGTATCGGT	62.982	Y	3	167, 175. 180
SSR153	(CAT)10	ATGCATGCACTGAGCTTTAAGATG	TTCACAGGTTCTCCTTGAGGATTC	62.774	Smear	6	136, 141, 146, 150, 155, 163
SSR154	(ATA)10	TCGAATTGGATTTAAATTTTGATGAGT	ATCTAACTCACTGCCCATTTGGAG	62.123	Y	3	163, 168, 172
SSR155	(TTTTTAT)4	GGGAGACTTGTTTTAAAGCCCCTA	AAATTGATGGCCCATTCTGACTTA	62.897	Y	4	293, 298, 314, 319
SSR156	(CATGGCT)4	ATCCAAGGATGTGAGTATGGTTCC	TAAATGGGCTTATTCATTGATGGG	62.47	Y	2	261, 266
SSR157	(AAAAGCC)4	TTTGCACTGCTTCCTATCAACAAA	CTCTCATCCCAAACCAATACAAGG	63.068	Y	2	278, 283
SSR158	(TTTA)7	TCAAAGGATAGATTCGGAGACTGC	CAATCCGGACAAAATAACACGATT	63.013	N	2	210, 214
SSR159	(AAAAAAT)4	GAGTTATTCGTGTGGTGTGGTGTG	GATCCATTTTGGCCATTCAGTTAG	63.739	Y	5	160, 165, 178, 206, 212
SSR160	(TAGA)7	CCAGCTAAGCTCCAAAACAACATT	ATTTGGATCGCCTTAATCAGAACA	62.849	Y	3	263, 271, 284
SSR161	(CTGCACC)4	AGTCTGGTTCAAAGCTTCATGGTC	CCAATGCCATTTCAGTATTTCACA	63.027	Smear	1	208
SSR162	(GATGTTG)4	GGTCCAACATCCCTAAACCGTATT	ATGGATACGTCGTCATTTTCAACA	63.289	N	1	293
SSR163	(CAGCAGG)4	CGCATTCATTGTAATTGTAGCTGG	GGATTTCCTAAATTGTTGTCGTGC	62.775	N	2	202, 210
SSR164	(TCCCCAA)4	GACACCTACCCACAATAATGCACA	TCAAAAACCTTGCTTCAAACACAA	63.065	Y	4	165, 174, 186, 198
SSR165	(AAGCCTC)4	TTGGTTTGAGGTGTAAGCCTTTGT	CCCATAATTACCAAAGTGCCATTC	63.138	Y	3	182, 190, 198
SSR166	(TATG)7	CAGGCAGGGAATATCTGTATAGGG	AACATGCTTTGGCATTGTCTTTTT	62.108	Y	2	238, 252
SSR167	(CTCAGGC)4	TGAACCAGTTCTGGCTAAACCATT	AAAGAACAAACTCCCATCAACTCG	63.129	Smear	3	260, 269, 276
SSR168	(ATTATAT)4	ATATAAAGCCCAAAGCCCTTGAAA	GAACGGGTTGACAGTTTGATTACC	63.101	Y	2	235, 249
SSR169	(TCTG)7	CACACCACCAGTAACTTGGTCAAA	AAATCTGGCCTCACCCACTTTTAT	63.267	Y	2	182, 189
SSR170	(ACTACCC)4	AGAAGTCCATAAGACCCAATGCAG	AGATCGTCCGAGTTAACGAGTCAC	62.811	N	1	291
SSR171	(AG)9	GAAGAATGGTGCGTTGGAAT	CGCGCTTTCTTTTCAGTTTC	60.378	NA	0
SSR172	(GCACGCC)4	AATTGCGTGCAAACTTTCTACCAT	CTTCTACGGCTGTATTGCATTGTG	63.067	Y	3	258, 264, 269
SSR173	(CTTCTCT)4	GTTGATGTTAGGGTCTGTTTGGCT	TCGAACTTCTTGACAGTATGGCTG	62.725	N	1	259
SSR174	(ATAA)7	ATTCGAATTCGGTCAGGATGTC	ATTTCAGAATTTCAGGTTGGATCG	62.443	Y	4	258, 264, 272
SSR175	(GGGTTTA)4	CGGTTGGAAGGTAAAGGGTTTAGA	CCTTAATCCTAATCCCCAAACACC	63.561	N	2	254, 260
SSR176	(GGGTTTA)4	CGGTTGGAAGGTAAAGGGTTTAGA	CCTTAATCCTAATCCCCAAACACC	63.561	N	2	255, 260
SSR177	(AAAATAA)4	GTGGGTGCTAATTTACAAGCGAAC	TCAAACAGTTTTGATCGTTTTCCA	63.067	N	2	252, 258
SSR178	(GAGAAGG)4	CCACCCAGTAACCAACTGGAATTA	AGTAGCACAGAACCCTTTTTGCAG	63.21	Y	3	255, 260, 270
SSR179	(ATAC)7	CAACCTAGAAATTGAACCGCTTTG	GGAAAGAGGTGAAAGAGAAGAGGG	63.13	Y	3	253, 261, 270
SSR180	(GGATAAG)4	GGCTAGGCTAGGGTAATCCAACTC	TGGGTCCACACTTATCTTACCACA	62.624	N	2	172, 180
SSR181	(TAAATTT)4	ATTTTTGATTTGGTCGATTGGTTG	GTTTAGTAATTTCCCAACCCGACC	63.113	NA	0
SSR182	(GTTTAGG)4	TTTTATGTGTTTGCTGGTTTGGAA	CCTAAACCCATAACCCTTAACCGA	62.649	N	1	152
SSR183	(GGTTTAG)4	GGTTTTGATGTTGGGGTGTAGAAT	CCTAAACCCAAAACCCTAATCCAT	62.298	N	2	196, 199
SSR184	(TCATTAG)4	CGCAAGGTTCTCTTCTAAATGCAA	TTTATTAGCTTCATGTCTCCCCGA	63.841	Y	2	198, 242
SSR185	(TTTAGGG)4	TAAAGTTTGGGGTGTAGGATTTGC	CACTGAACCCTAACTTCAAAACCC	62.437	NA	0
SSR186	(GGTTTAG)4	GAGTGTAGGATTTTGGGTTTGGTG	CCCCGTAAACCCTTTACCCTTAAT	62.907	N	2	180, 185
SSR187	(TTTA)7	TTGAGATTACTCGAATGAGAGCGA	ACCGTCTTATTTGTAAACCGAGCA	62.514	Y	4	196, 199, 202, 210
SSR188	(AGCCCGA)4	TATTCTTGAGGCCATTCATGCTTT	GATGGGGTGAGAACTGAGAACTTG	63.13	Y	3	215, 218, 223
SSR189	(TCTA)7	GTTAGGAGGGGATTATCGATTTGG	GTCAGCCGATATTCTTTGCATTTC	62.971	N	2	220, 225
SSR190	(TGAAATT)4	ACCCTGAATGCTAGAATGCAAAAA	TTGGATCTGATCAACCATTCCTTT	63.138	Y	2	191, 196
SSR191	(CTAAACC)4	TAAACCCAAAAACCCAATTCACTA	GGGTTTGGTGTTAAGAGTTTAGGG	60.773	N	2	150, 155
SSR192	(GGCTTGG)4	TGGGAAACAGTGTGTAAACCAAGA	GCTACCCCTTTCCAAATGATTTTC	62.826	N	1	182
SSR193	(GAGAAGA)4	TTGGTAAAGATGCAGTACGATCTCAG	CGCAAGGGCACATATGTAATTGTA	62.862	N	2	174, 181
SSR194	(TTCTCTC)4	GCCAACAGTACCTTTTTGCTCTCA	CCAAGCAGATGTGCATTTTGTCTA	63.87	Y	2	168, 174
SSR195	(AAGCC)5	CGTTTTAGGTTGGTCTTGGTCTTG	GCCAGCCTCGTGTGTAAAATTATC	63.121	Y	2	246, 250
SSR196	(AAGAG)5	GACATTGAACAACAGGTTTGCTTG	CAGTGTTCTGTAGGGGCTTTCAGT	62.958	Smear	2	160, 166
SSR197	(CTATT)5	TCCCTACTATGGAGTATGGGCTGA	TGGCCACAAGTATTAACAAGCAAA	63.108	N	4	285, 292, 294, 298
SSR198	(TTTAT)5	CCTCCAAAAACCCTTTAGCAACTT	TAAGAACATATGCAGGGGATGCTT	62.907	Y	3	187, 192, 196
SSR199	(AATAA)5	GGGTAATGGAAACCAGCAGTGATA	CATACGAAAACCAACCCAAGAAAG	63.329	Smear	4	207, 216, 230, 239
SSR200	(TTTAT)5	AAGCAATCAAAGAGCTTGTTTTGG	ATAGTGATGAGCAAGGTCGTCTCC	62.944	N	2	291, 297
SSR201	(TAGAA)5	TGCTCCGATACCAACTTTCTGTTT	TGCATTCAGGGTCAAGTCTCATTA	63.239	Y	2	291, 296
SSR202	(ATTTT)5	GTTGGGTTCATTTGATACAGTCCA	ATGTACCAACATTTCAAAATCGGG	62.175	Y	2	195, 200
SSR203	(ACCCA)5	TTAGGGTGGATCAATGGGTTAGTG	CTTACCCTGTTTATGCGATTCACC	63.202	Y	3	220, 222, 239
SSR204	(AAATA)5	TGGAAATACCGGTAACAAATCAGG	TCGATTAATTGATTTGAGATGGGG	63.109	N	1	234
SSR205	(TTCTC)5	TCTGACCTAGGGTTTCTCACAAGG	AAAGTGGATCCAAGGATCGGAATA	62.993	Y	2	220, 229
SSR206	(AACAT)5	CCCTTGAGAGAGCAGGAAAATACA	TTGAGGGGGAGTGTAGAGAAGATG	63.006	N	2	150, 154
SSR207	(TGGGT)5	AGTTGGAGTCTCAAGTGTCAAGCA	TCATTCACCAATCACCAAATGTTC	62.612	Y	3	212, 218, 224
SSR208	(AAATA)5	ATTATTTGACAATTTCCCCGATCC	AGTTGTGAAGGATAAACTCGCTCG	63.171	NA	0
SSR209	(TCTTT)5	TTTGGGCACTGTAGAGGTTCATTT	ACATTTACCACATGGATGCAACAC	63.129	Smear	2	169, 173
SSR210	(AGAAG)5	TCAGCAAGTCTGTTCGATCTGTTC	GTTATTGTACTCAGGGGCACAAGG	63.057	N	2	271, 279
SSR211	(TTTAT)5	TTCAACCAGAAGCTATCTCCCATC	ACACGAGAAGAACGAGGCATAAAC	62.9	NA	0
SSR212	(ATAAT)5	CTGCCCTGAATTCTGATAGGGTTA	CCACCCTGCCCAGACTATATTTTA	62.703	Y	2	262, 271
SSR213	(TTC)5	AAGACTTCAAAACCTGGACCAA	TCCTAAGGGCTAGGGTAGTTCC	60	NA	0
SSR214	(ATTTG)5	AATTCAATTCAATACCCGAAGGAT	GGCCTGATTCGATTTGATAAACTT	61.046	Y	4	268, 273, 279, 286
SSR215	(AAATA)5	GCCAGATACGTTTCCTTCCTTTCT	CATCAAATAACAGGAGGACCAAGG	63.102	Y	2	271, 279
SSR216	(AAGAT)5	AAGAACTCGTGGAAGGGTTTTAGG	CATTAATGTACTCGTGGGACAGCA	62.989	N	2	221, 226
SSR217	(AGAGA)5	ATGGTGAAAACTCCCAGAAAATCA	TCTATATAAAGGGGGCGGACTAGC	62.996	N	2	171, 183
SSR218	(GGAAA)5	GAATCAATGTTTTAAAAGGCGTGG	TTCTTTTTCTTTCCCTTCCCTTTC	62.839	NA	0
SSR219	(AGAAG)5	TCAAGCTGAATGGTGCTCTGATAC	TTTTGCACGTTTTTGTTTTTGTTG	62.847	Y	4	205, 209, 213, 220
SSR220	(GGATG)5	CCAATTTTATCCCTACCTCTTCTTCC	TCATAAACCAAATGATGAAAAATGAAA	62.521	Smear	4	145, 153, 161, 176
SSR221	(TTTAT)5	TTCAACCAGAAGCTATCTCCCATC	ATAGTGATGAGCAAGGTCGTCTCC	62.9	N	2	153, 160
SSR222	(CATCC)5	TCTCTTCCCATCACATCCTTTCTC	TTAAATGAGGAAAGGGAATGCAAA	62.977	Y	3	162, 167
SSR223	(TAAGA)5	GAGATCACCCGAACTCTCCTAACA	AACTCGTCACCAGCTACTCCATTC	63	Smear	3	210224238
SSR224	(TCTTC)5	TTGTTAGGGTCTGTTTGGCTGATT	CACGCTCTGATACCATCTTGACAG	63.129	N	2	242, 250
SSR225	(AACCC)5	GCCAACCCTAGCCTAATCCTAAGT	ACAAGATTTTAAGGGATGGGGAGA	62.161	N	2	164, 170
SSR226	(TCTTC)5	TTGTTAGGGTCTGTTTGGCTGATT	TCCAATTGAAGATTACAGCAAAAGG	63.129	Y	3	206, 213, 224
SSR227	(CTTCC)5	CCTTCTGAACATAAGGAGGCGTAA	GGAAGGGCAAGAAAAAGAAAGAAA	62.823	N	2	150, 162
SSR228	(GAGCC)5	TTTTTGGCTAGGAAGATCACCAGT	GCTCAAGCCTTGTACTACTTTGGC	62.411	N	2	151, 159
SSR229	(AGGAG)5	ACCTGAGGTTAATCTTGCCGC	GATAGTGTGCATCCCCGTTAGTTT	62.7	Y	3	150, 157, 167
SSR230	(CCATC)5	TCTCAACACTCCCATCTCTCTTGA	GGGTAAGATTTAGGTGGGATAGGAAA	62.553	Y	4	152, 157, 160, 164
SSR231	(AT)12	GACAGCTCCTTGAACATTACATTGC	GCAGTTTGGTCTAGTCTGGCCTTA	63.27	Y	2	248, 253
SSR232	(TAT)8	GGGGCATGTGTTGATGTTATCTTT	CTCCTTCCTGTGCTAAGCATCATT	63.236	Smear	3	201, 208, 212
SSR233	(TCT)8	CACCGGCAACAACAAATACAAATA	AATTCAGATCTGGGATCTAGCACG	62.869	Y	4	250, 262, 277, 286
SSR234	(AGA)8	CAGGGAGAGAAGGATAACCCCTTA	CGATTTACCACCGATTTTGTTCTC	62.955	N	2	252, 268
SSR235	(TTGCAC)4	CACCACTTGCATGAATACCATTTC	TTCTTTGTTTCCCTTTGCATGTTT	62.631	N	2	168, 175
SSR236	(AGA)8	CGATTTAACAAAATGGAAAACCGA	TAGTGGAGTAGAGAAGTAGCGGCG	63.115	Y	4	273, 276, 288, 297
SSR237	(GA)12	GAACCCAATCCATTGACAACCTTA	CCTACATCTTGAGCATGAACCTGA	63.206	N	2	224, 229
SSR238	(CCAATT)4	GTCTGAATGGAACAAGGAACCAAC	GCCTATTCCTCTTGCTTTTTGGAT	63.115	Y	4	190, 194, 196, 200
SSR239	(ATTTTT)4	TGTTTCACATTGACAACTCCCAGT	TCTAGGTTGATGGTTCGATCGTCT	62.933	N	6	203,208, 215, 220, 246, 255
SSR240	(TC)12	TGTTTAGTACCACAGGGGTGCTTT	GGGAATGTGTGCTCAATCTCTTCT	63.041	Y	3	224, 230
SSR241	(AAT)8	GCATGCCCTTAAAACCTCCTTTAT	TTTGGAGGAAAATAGAACCGATCA	62.734	Smear	2	178, 186
SSR242	(AAAACA)4	ATTTGACCAAGAAGGGGAAACAAT	TTTCAGAAAACTTCCATTTTGGCA	63.078	Y	2	253255
SSR243	(TAA)8	GCAGTTGTTGAGACAGGGCTATTT	GTTTTCCCTCGGATTCACTTTCTT	62.949	Y	2	213, 220
SSR244	(TGCATG)4	GCTCCCTCTATAAAAGGTCTAACCCA	CACAATCACAATCTAAAACTTGCCC	63.087	Y	2	208, 213
SSR245	(Ac)12	GCATTAACTCCAATTTCTCACATTAAA	TTTCCATACACCATTTCCTTGAGT	60.87	Smear	2	287, 300
SSR246	(AGAA)6	TGCGTGTTTGTATTGTACCGATTC	AATAATCAGACCGTTCAACCCAGA	63.085	Y	2	207, 213
SSR247	(AT)8	TTGAACCAGTGATCCATTCA	GGGTGGACAATATGGGTGAT	58	N	3	274, 283, 289
SSR248	(GCCGCT)4	GAACCTAAAACCGTTCCATTGACA	GCATGAAACTAAGTTGGACCGTTT	63.324	Y	2	230, 236
SSR249	(CATT)6	ATTTTGCAGGACAAAGAAAATGGA	GGATAGATGGGTGGGAGTGTATCA	63.018	N	1	292
SSR250	(CCCTTG)4	ACGGTAGGCTCTGATACCAGAATG	GAAAGGTGTTAGGAGAGTTCGGGT	62.824	N	2	181, 220
SSR251	(AT)12	TGTTACACTCTTTGCTTGGATGGA	ATCATTTTCCAGTTATGCCCTGAA	63.048	NA	0
SSR252	(AT)16	AAGAAAGCAAAGGCTGGATG	CGACCCAAACCGACTTAGAT	60	Y	2	231, 240
SSR253	(TTC)8	TCTGAGATCGATTTCTCTGCAATG	ATCGTCGACTCGTTTAACTCGAAC	62.924	Smear	3	170, 178, 183
SSR254	(ATT)8	GCTGCATCAGTAGCTGAGGAAACT	GGCTCCACTAGTTTCAACAAAAGC	63.38	NA	0
SSR255	(TCT)8	CCTCTCGACACTTGCTCTCTTTTC	TGCCTTTAGGTAGGAGATCAGCAG	63.023	Y	4	145152158167
SSR256	(GA)12	AATGCAAATGCTAATATGGATGGG	CAAGTTCTTTTAGGCCCTTTCGAT	63.032	Smear	3	167, 223,230
SSR257	(TGAGAC)4	AGATGGTCCCTACCATTAACCGAT	GAGTTTTGCTTGGAGGGATAACCT	62.986	Y	5	198, 201, 210,215, 223
SSR258	(TCT)8	TACAGGTGCAAGTAGGCTTTGTGA	GTTTGCCCTAGACCAGTTGTTGAT	63.184	Smear	2	221, 226
SSR259	(CTT)8	TGTGACAACGGATCTAAAACCAAA	AGATTTGGCCAGAGGAGGATTAAG	62.729	N	2	291, 299
SSR260	(TA)12	TGCGAATTTCGATAAATAGCACCT	CGTTCATAACCGATCCATTTGATT	63.053	Y	3	287, 291
SSR261	(AT)12	ATGAGCAGGAACAGATAGGGTGAC	GAAATTGCTACACGCAACACACAT	62.915	Smear	2	202, 207
SSR262	(GAA)8	TGAGAAAAATAGGGCATAACCACTG	TTCGAGTAATCTTCTCCCTTGTCG	62.545	Smear	3	250, 254, 260
SSR263	(CCAAGC)4	TAACTAGCCTAATGCAGCGTAGCC	GACTAGTCCACACCCACCAATTTC	62.993	Smear	2	281, 287
SSR264	(CTT)8	AAGATATGCATAGATACGCTTAGAAACA	GGGTTATCGGGTTAAGTATATACAGGT	60.001	N	1	296
SSR265	(AGA)8	ACAGTAGTCCGAACAGGAAGAGGA	TTGAGGGGGAGTGTTAAGATGTGT	62.691	Y	2	260, 268
SSR266	(GA)12	GAAAGATGAGAGTGGAATCGTGGT	AGAACACCGATCATTAAGGACCAA	62.901	N	1	226
SSR267	(AT)12	CTAGGTTGTGTAGCTAGGGGTGGA	TTGGCTTGATTAGAACTCAGCTCAT	62.82	N	1	299
SSR268	(ATG)8	CATATAGTTCGGGCAAGGCTCTTA	CCTAATTCATGGGATCTGGAATCA	62.746	N	2	262, 269
SSR269	(CTT)8	TGGCTCTCACATCTCTTTCCTTCT	CGACCTCTTAGGAAGATTCAACCA	62.898	Y	3	264, 271, 283
SSR270	(AT)12	CTCAAAGGTTCGACTTTCTCAAGC	ATGTATGTTGTTGATGCAGACCGA	62.822	N	2	199, 206
SSR271	(TTTA)6	CTGCTGTCGCTATCCACCTTTTAT	ATTTACATTGCAACCAAACACAGC	62.851	N	2	209, 216
SSR272	(TTA)8	CCGAACTTTTCTCTGCATGTTCTT	AGAAAACCAACCTCCCATCAATTT	63.031	Y	2	291, 297
SSR273	(GGGGTG)4	TGATGTGGAATCAATTTCTGAGGA	AATTAAATACTCCAAAATGGCCCC	62.896	Y	3	224, 232, 230
SSR274	(GTGGAG)4	AAAAGGGAAAGGATATGCAAATGG	CTCCATATCCTGAGCCACTACCAG	63.368	NA	0
SSR275	(CTT)8	ATTGTTGTAACGACGGTGATTGTG	TCAAATTGTTCGACTCGGGAACTA	63.074	Y	3	230, 236, 242
SSR276	(AATTTG)4	TGGTAGATTAGTGTTTTCGAATCTTTGG	ACCCTAAATGTTGGAATGCAAATG	63.643	N	1	281
SSR277	(ATT)8	ATTGGATCGCGCTGTGTATTTTAT	TTTCAGATGCCACTTAACGACTGA	62.869	Y	2	211, 220
SSR278	(AAT)8	TCATCTCGGTTTTAGGTTTTTGGA	TGCACCCCTAATTCTAACAAAGGA	63.002	Y	2	299, 306
SSR279	(AAT)8	CCATTCAGTCACTTCAGCTGTGAT	TCAGTGGTTCAGCTTTCCTTTTTC	62.829	Smear	2	191, 199
SSR280	(AT)12	CCAATGTAGGTGACCATGTGATGT	GTCTTCATGGCCCATATGTTGATT	63.044	Y	2	267, 275
SSR281	(TAA)8	TTTTTCTCATTTCTTCTCCTAATGGA	GGTGAGAGGCATAAGCCTTAAAGT	60.738	N	1	292
SSR282	(TC)12	AGATTAATAGGAATCCTCGGTCGG	CGAATCCCCAAAATGTTTTTCAG	62.785	Y	4	281, 289, 297, 303
SSR283	(TTAT)6	CCATGCATGTACATCCTTTAGTGG	ACGGTAATACCAAAATCAAAGCAAG	62.629	Y	3	148, 154, 160
SSR284	(ATA)8	TGGAAACCCAAAGAGAAAAACAAA	AAGACAACGAAAAGGGGAGGTTAG	62.999	N	1	290
SSR285	(CA)12	GTGTTGTGGTCTCGTTGTTCGTAG	GCCCCCTTTTACTTTTCCTTTTCT	63.077	Y	2	276, 284
SSR286	(AAACAA)4	CATTTGGAAAGGGCTAATGAACTT	ATTTGTGCTCCTTCCAAACATAGC	61.752	Y	3	300, 308, 319
SSR287	(GCCTGG)4	TATAACCTTGGGCTTCCTTCCAAT	GCCATTACAAATCTCTGATGGTCC	63.084	Y	2	251, 259, 266, 272, 280
SSR288	(TC)12	GAGCAAATGGCTCCTAGTTTTGAA	CAACCAACTTCCCATACCAGTCTC	62.935	NA	0	233
SSR289	(AG)9	GGGAGAAGGGAAGAAACCAA	CCCAGAACGTTTCTCGCTAA	60	Y	5	180, 186, 197, 204, 210
SSR290	(TTA)8	ATAGGTGCACACAAAGACAGGGAT	CAGATCCAAGGTTTTTACCCAATG	63.141	N	1	231
SSR291	(GAA)8	AACTGTTCGAACTGAATACCCGAA	CCTCGAACCTCATCGAGTTCTTTA	63.129	N	2	229, 234
SSR292	(AAC)8	TAAAATCTTGTGGCTGACAAGCAA	ATTCATACTTGCATGAGGGTTGGT	63.068	Y	2	231, 236
SSR293	(TTAT)6	TGAGTCCAGTATTTTGGGTTGGTT	AGCCCAGAAAATAAGGATCCAAAG	62.907	Smear	3	201, 206, 210
SSR294	(ATA)8	GACAGAGGTGAATGTCCAGCTTTT	AAAGAACAATGTACCCATAGGCCA	63.027	Y	2	270, 275
SSR295	(AG)8	AGGGAGAGATGGCATTCTTG	CGTAAGAAGGCCTGAGGATG	60	Y	2	205, 218
SSR296	(TAT)8	TGATTTTGAATCTTCGTAGGAGGC	CCCCTCTACTCCCTCTCTTCTCTG	62.815	NA	0
SSR297	(AT)12	GGGGTTTTCTCACAGATATAGCAGG	GCACTCTCTACTCACATGGATCTCG	63.299	N	1	154
SSR298	(TG)12	TCGGTTACGAAGGGTCTATGGTTA	GAGGCTCCCAACATAGGGTTATTT	62.919	N	1	290
SSR299	(TCT)8	TTAAGATTCGCCTATTTTGCAGGA	TAGCTGCATAGTGTTTTCGTTGGA	63.13	Y	2	271, 280
SSR300	(GGT)8	GTCAATGCAATCATCTGAATGAGC	GATGACCCGAAATTGTTTCCATTA	63.063	Smear	2	290, 295
SSR301	(CA)12	TAGAAAGAGGAAAGAGGGGAGGTG	GAAAAGAGGGATTTAATGGGGATG	63.256	Y	4	202,210, 218, 226
SSR302	(CT)12	TGAAATTGTGACTGTTCAAGGTGC	TTCACTGAGTTTGCTGTTGGGTTA	63.5	N	2	270, 276
SSR303	(AT)12	CCCTTGAGAGGTCAAAGAGACAAA	TGGGACTCACATGACGTTACTTGT	63.094	Y	2	250, 255
SSR304	(ATT)8	GAGTCAGGTCCACATGTCATCATC	CAATTCGGCTTGGTTTTAATTGAG	63.029	Smear	3	179, 184, 190
SSR305	(AT)9	CGCATCTCCTAAGCCTTTTT	GGCTTGAATCCACCCCTAGT	58	Smear	2	201, 215
SSR306	(TATATG)4	AAAGCACATGAGTTCTAGCTTGGC	AAAGCTCAACTTGTGAGGTTCACG	63.171	Y	2	285, 290
SSR307	(TGA)8	GGAACAAATGCAAGATGATGATGA	TCATCTTCCCAGTAAGCATCACAA	63.254	N	1	180
SSR308	(GGAAGA)4	TTTCCAGCAAAAGAATCTCAGGTC	GAACCTAATTTTGGTGCATCTTGG	63.009	Y	2	225, 234
SSR309	(TTTA)6	AATCCACACGAATTCAGTCAGTCA	ACCACCACGACCAAGAATTAGAAA	63.044	Y	2	260, 269
SSR310	(CA)12	CAATGAGTCATACACACTTTGCCC	TTCAAGCCATGCTACGTCATATACA	62.844	NA	0
SSR311	(CTT)8	AAATTACCCCTGCCTCCCATATAA	TGATGAATAGTGGCAGAGTTGGAA	62.799	NA	0
SSR312	(TTCCTC)4	TATCAGACCATTGAGCTTCCACAA	ATTTATGACTATGGTGGGCTTCCA	63.038	Y	6	220, 231, 244, 254
SSR313	(CTTCAG)4	AATGTAAAAAGGGAAGTGGGAACG	TTCAGCACTGAAATTGAAGTCGAG	63.476	Y	2	220, 255
SSR314	(TTA)8	CCTCATGTTATAGCAAATGCACCA	ATGTTCCACACCTGCCAAATAAAT	63.171	NA	0
SSR315	(TTC)8	CCCCTGCCTTTCGAATATGTAGTT	TTGCAAATTCAAGTACAACACCCTT	63.584	Y	2	266, 275
SSR316	(CA)12	TTTTTCCTTTTGATAAGCTGGCAA	TGATGGTTTCTCACATTCCCTTTT	63.126	Y	2	299, 306
SSR317	(TCGGAA)4	GTGGAAGGAGATTGTTCAGAAGGA	GAAATGAGAATTGGATTCAGCAGG	62.987	NA	0
SSR318	(GAA)8	ATGTTAGGAGGAACCAAAGCCTTC	CCTTTCGTTATAACCTTCGCAATG	62.995	Y	2	273, 280
SSR319	(AAATAA)4	ATAAAACCAAAGCTCATCCAAGCA	TTGGGAAGCACAAGAAAAGAAAAG	63.138	Y	2	176, 181
SSR320	(AAT)8	CCAAACCCAATAGTAAAATGGCCT	ACTGGGACTCCATCATTTTGGTTA	63.284	N	2	295, 304
SSR321	(ACCC)6	TTCACCCTCTGAAATCTCTTGTCC	AGGAGGTTTGAAGAATGATAGGGG	62.987	Y	5	216, 224, 230, 238
SSR322	(CAC)8	CCTGTAGTTTTTGCAAGAAATGGG	CATTACCCTGAAACTCCATCCAAG	63.023	N	2	240, 246
SSR323	(CT)9	GTTGTATCTCTCGCCGGAAG	AACAGAGACGGCAAGCAAAT	60	N	1	246
SSR324	(AT)12	TCTCTGATGGAAACCTAAACTGCC	AAACACTGCCCAACAAGAGAGAAC	62.91	NA	0
SSR325	(AAT)8	GAGAAAACCGCGAGTAACAAAGAA	GTTTCCTCAAAGATGAGGTCCAGA	62.944	Y	5	165, 170, 189, 194, 200
SSR326	(GAT)8	AGGGCTATGGTTAGACCAAAGAGG	AGAGTGACAAAACCATCCACCAAT	62.992	Smear	2	289, 297
SSR327	(CT)12	TTCTTCTCCACCATCACCTTCTTC	GGGAGGTAGTAAACGAACCTTGCT	62.987	N	2	249, 257
SSR328	(GAGG)6	ATCCGATCTTGGAGGTATTGCTTT	TTCATCAGGTTCTTTCTTGCTTCC	63.294	Y	5	185, 193, 196, 202, 210
SSR329	(GA)12	TGGGCACAGTAGTGCTCACTAAAA	ACTGAACAGCGATCTGTGATGGTA	63.184	Y	2	247, 253
SSR330	(AAT)8	GCCAAATGTGTAAACCCTTGATGT	TGAATAGCCAACATACCAATGGAAA	63.244	N	1	299
SSR331	(CTT)8	TTTTCTGTTTCTCCTCGACCAAAC	GTGAGCTGAGGTTTGAGTCACCTT	62.907	NA	0
SSR332	(TTA)8	ATTGAAGAAACACCCGAGAACTTG	CTTATTGGTGTGGGAATGTTTGGT	62.809	Y	2	254, 257
SSR333	(TGA)8	CCACCCTATACTAAGCACACAGGG	TCTTTGGCCACCTCTCTAATATCG	63.028	NA	0
SSR334	(TCAGAC)4	ATCTCGTGACTGTGAGTGAACCAG	TGGGTTTCGATTCCATTGTCTTAT	62.935	N	2	240, 252
SSR335	(AG)12	AAGTGTGTAGGGATGACCATTTGC	GCTCTCATACTCTCACTCGCACTCT	63.456	NA	0
SSR336	(CT)12	ACACTGTGGCAAAATAAGTGCTCA	AAAAACCCTTTAATCCTTCCACCA	63.087	Smear	4	178, 182, 190, 194
SSR337	(AAGATC)4	ACCCAATAATTCTAGGAGGGTTCG	CACCTAGCGAATAACACCGATTTC	62.69	N	1	241
SSR338	(ATC)8	AACAAGAATTGCAGTGGAGGAAAG	AGAGAGACAGAATGGGTGAGTGGT	62.921	N	2	238, 243
SSR339	(TAA)8	CCAATGAGTCAAACATGTAGGTGG	AATATATGGATTGGGGAGGATTGG	62.71	Y	3	287, 300, 305
SSR340	(AAT)8	CCATATCATAGTGACCATGCGTGT	TTGTCACGTTCTTTTCAAGGGTTT	63.069	N	1	227
SSR341	(TC)12	CGACTGAAGCTAGACTTTTGAGGC	TTCTTGTAGCAGAACCCTACTCGG	62.946	NA	0
SSR342	(TA)12	GCAAAAGAAGCCAAAACCACATAC	GGCATAAGGAGCCTCAATATCAGA	63.055	Smear	2	260, 263
SSR343	(TATTAT)4	AAATCAACTAGCATCCCATGCTTT	ATGGGGCTAAGACTTCTAAGGTGG	62.246	Y	3	162, 167, 200
SSR344	(TTCATC)4	TGAATGTTACCTTCTTCATATCATCATC	CTAGGTAGCTGTTGGCTGAGAAAA	60.77	Y	3	169, 175, 180
SSR345	(TCT)8	CAGGGGCATTCTGGTCTATTTATG	AGTGCTCTGATACCATGTTTGCTG	62.909	N	1	167
SSR346	(CTTGAT)4	GGCGAGAATTGAAGAAGAAATCTG	AGAGCAGCCCAAGAATGTTTGAT	62.607	Y	7	186, 195, 201, 208, 213, 225, 230
SSR347	(AT)12	TGCACTCTCTACTCGGATAGGTCC	GAGTCAAAACTTGGGTATGTTGGG	63.128	N	1	288
SSR348	(AAG)8	TTTCATTCTTCGCACAAACAAAAT	TCATTGCATAAAGTGAGGTGTTGTC	61.951	Y	2	280, 289
SSR349	(ACTCTC)4	AAGAAGAGCATAGGAGCTCAACCA	GGATCTAATCCAGCTAGTCCGACA	62.824	Y	2	285, 295
SSR350	(TCT)8	TATAAAAGCTGTCTTGGAGGGCTG	TAAAGTCACTCCCACGATGGTTCT	62.932	Y	2	278, 281
SSR351	(AT)12	GTCTAGGTGGCTGGAGATTTAGCA	CTCGTAATCCACTGGCAGAATCTT	63.035	N	1	257
SSR352	(AG)12	GATCACCGTATGGCTGAAATTGAT	TTTCTTTCTACCGGCAATGTGAAT	63.339	N	2	185, 188
SSR353	(TGTA)6	GGCGTTTTGACCAGTTTTAATTTG	TGGGGAGGGTTCTTTTAGCTTTAG	62.85	NA	0
SSR354	(AAAT)6	TTTTACGTCTTTGATGTGGGGTCT	AGGATTTGCAAAGAGAACACCAAG	63.019	Smear	2	277, 289
SSR355	(TC)12	TTGGATTGAGTAAATGAGGGGAAA	AGAAACTTCCTCAGGTTTCAAGCA	62.884	Y	4	267, 273, 278, 285
SSR356	(TCGGGC)4	CGGGCTTTGGGCTTTTTATTAG	GTTGCATTTTGCATGATTTCAGAG	63.01	Y	6	190, 251, 268, 278, 290,300
SSR357	(CACCTC)4	CATTGACAATCCCCCATACAAAAT	GAGTGGCAATGGATCGAGGTTAT	62.899	Y	3	195, 204, 213
SSR358	(GA)12	TGCAATAGTGGCTTACTAGGAGCA	CCCAAGTACCAAAGGAGCCTAGAT	62.369	N	2	285, 291
SSR359	(CT)12	TCTCATTGGTCGTACCCTTCTCTC	CTAATCCGTCACCCCACAGTAGAC	63	Y	2	170, 181
SSR360	(AAC)8	AAAGTGCCCATTGTTGATGTCATA	CACATGGAAATTGATGACGATGAT	62.631	Smear	3	255, 261, 270
SSR361	(AAT)8	TTAGGTTCATACACTGTCACCCCA	GATTTTGGTGCATTTGTGAGACTG	62.71	Y	2	190, 198
SSR362	(TTA)8	TAGTTATGGCCTTATGGGGAACCT	AAGGTTTCTGTTTGGGGACCTTTA	62.992	Y	4	175, 182, 185, 190
SSR363	(GAG)8	CAATGGTGTTCAGAACTGCTTCAG	ACTACCAAACAAATCTCCCCACCT	63.272	N	2	158, 163
SSR364	(TA)12	GGTCCTTGGCCAGGTAAATAAAGT	TGTGAAGTATGGTTTGCCCTTTCT	62.715	NA	0
SSR365	(TC)12	GGAGTTTCCCCATTCTTCCTTTTA	ATATCCTGCAAATCTGCAACCAGT	62.77	NA	0
SSR366	(TG)12	TCACGATTCTAAGGGTCCGTCTTA	TGAAGAGCATACATCAGATACAAACTCA	63.214	NA	0
SSR367	(CA)12	ATCTTGTTTGTGGCTTGGTTTGAT	GGTTTGAGGAAGAGTGAGTGAGGA	63.035	N	1	297
SSR368	(GTGCCG)4	TACGCGTATCGTCCAATTCTTTTT	GACGAAATATCTCCTTGTCCCCTC	62.957	Y	2	243, 246
SSR369	(TGGGCT)4	AGCCCAATTTAACTTTGCTTTGTG	GATAAGGACTTTATGCTAGGCCCG	62.664	Y	2	243, 247
SSR370	(ATA)8	GGACTAGGGCAGTAAGAGTGTTGC	TTTTGATCTTGATTTCAGATTTAATGGA	62.639	Y	5	197, 201, 204, 210, 216, 220
SSR371	(AAAACA)4	ACAGGAATTAACGTTTTTGCTTTCA	GTTACCAAAACTGGGACCAAAATG	62.2	Y	2	249, 255
SSR372	(GA)12	TCACCAGTAAGATCCACTCATCCA	GCTCATTGCAGCTGTCTGGTATAG	63.016	Smear	2	163, 170
SSR373	(GA)12	AGGGAAAGGGGAAAAAGAGAGATT	ACCCATTTCCGTTAGTTTTTCGTT	62.844	N	1	228
SSR374	(GATT)6	TCTCGAACATGACAGGTGTGAACT	GTCCAAGCTGGAGAAACACAAACT	63.278	Y	3	198, 200, 207
SSR375	(AGA)8	AGAGGCTGAACCCTTATTTTTGGT	CAACACAAACATTGCTAAATGCTG	62.517	Smear	3	170, 193, 195
SSR376	(AT)8	TTCCGATCATCAATTCCAAA	CGGAAACAAATCCAAAGTCC	60	Y	4	195, 204, 225, 233
SSR377	(TAA)8	TGGATTCACAGGATGCAAACTCTA	TCAAGGACCAGAATTAGGCTATCG	63.038	NA	0
SSR378	(TTC)8	AATCAGGGGCATTCTAGTCCTTTC	CATTTTGTTTGTTGGAGAACAGCA	62.986	NA	0
SSR379	(ATCTAT)4	TTTTGTCAAGTCCCTTTTCACCAC	TTCCGAGGGCAAGATTAGTAGATG	63.531	Y	4	245, 248, 260, 263
SSR380	(ATAC)6	TGCAAATTTTCAGAGGCCATAACT	AGTCGAATGAATCAGACCATGTCA	63.138	N	2	262, 267
SSR381	(TGC)8	ATTGGCTTTTGCACTTATCAGCTC	TGATGGATCCCAGGTGGATAAC	62.963	N	1	225
SSR382	(AT)12	TTGGGTCGGTGAAATATGAAAAAC	ACATGAGGGATGAGGGATCTAACA	63.113	Smear	2	245, 256
SSR383	(GA)12	AGCGGTGTCAACATACCACTTACA	CCACTCACCATTACTTGAAGGGAC	62.869	N	2	300, 310
SSR384	(AGA)8	CAACAAAAAGATGAGGATCTGTTGA	ATCAAATTTTTGAATCTCCCTCCC	61.674	Smear	2	154, 166
SSR385	(TCT)8	ACTCTTTCATTTGGTTTGTGGGAA	ACGCATCGAGAATAAACAGAGAGG	63.006	Smear	3	217, 203, 211
SSR386	(AG)12	TTGGTTCTTCCGTCTGTCTTCTTC	TCGTAGTACCACGTTCGCTCACTA	63.111	N	2	165, 169
SSR387	(ATCT)6	AGCTCTTTCCTCCGCAACTAGAAT	AATGGAATATGGAGCAGTTTGGAA	63.02	N	1	209
SSR388	(AG)11	CATGGGTAAAGGGGCTAAAA	ACTGCTTCTCCGCTGAACAT	58	Y	4	190, 196, 204, 210
SSR389	(CTT)8	TAAATGTACCAAAACTCCCCCTCC	CCTCTAAGTTGAGTAGCCCGGTTT	63.366	N	1	236
SSR390	(AAATTC)4	ACCCTAAATGTTGGAATGCAAATG	TTGTTGCCATAATTAATTGCTCCC	63.126	NA	0
SSR391	(GAA)8	TGGTTCAATTGTAGAAACATATGCAA	TACCAAAGTGTTTCATGCCCAATA	61.705	Smear	3	234, 236, 240
SSR392	(CT)12	GTTCAAGGTGCCTTCTCTAAACCA	CTTCTGTGAGACTGTAGCAGACCG	62.921	N	2	165, 168
SSR393	(CT)12	CGGATTAGTTCCTTCTTGCTGAAA	GCGTGCTGAGTCTTGATTGAGTTA	62.919	Y	2	181, 190
SSR394	(AGA)8	CAGATCTGAGTTCACTAGACCCCAA	AATAGAGAGACTGTGGTTGTCGGC	63.008	Y	2	199, 206
SSR395	(AGA)8	CATCGCTTTTTGCTATTTCCATTC	CAAAAACACAAGGTGCGTTATGAG	63.041	Y	4	175, 180, 191, 200
SSR396	(TTAA)6	CAATCAATTTATCCGGCAATAAGC	CCATGAGACCATGACCTAACCTG	62.753	Smear	2	220, 225
SSR397	(AAAT)6	TTCTATCGACTTTTGGGGACGTAG	ACTCAACTAACTGCTTACGGGCTG	62.714	N	2	253, 256
SSR398	(TC)12	TGCTGTTCAGGATGATACTTCTGC	AAGCCAAGCAAGGACCTCTTATCT	62.847	Smear	4	250, 253, 262, 268
SSR399	(CT)12	TTACAAAGTAACTGCTTCCCCTCG	TCGTAGAGCTCCCTTTCAGACACT	62.834	N	1	272
SSR400	(TAA)7	GCTTCTGGCTTTCCAAGGTT	GGCCCGTGAACAGGTCTAGT	60	Y	3	250, 267, 280
SSR401	(GAGG)6	GGTTCCTCCAGACTACTTCACAGC	TCAAACTCCTATAGAGATCTTCCTCCTC	62.707	Y	4	193, 197, 208, 212
SSR402	(CA)12	CGTTTCACCCTTAATTCATTCCAG	GCAACGACAATAGAAAATGCAGTG	62.906	Y	4	230, 265, 268, 276
SSR403	(TTC)8	CTGGTGGCCGTATCAAGAAAATAG	AACATCAGGCTCAAGATGACTTCC	63.027	Smear	4	208, 210, 225, 227
SSR404	(AT)12	TACACTTAACCTCTCGGCCCATAA	GCCGACAGTGGATTTCAACTATGT	63.027	N	1	220
SSR405	(ATT)8	AACTACTGACCCATCTCCACTTGC	GAATACCAAATGACCGCAAAACTC	62.925	Y	3	273
SSR406	(AAG)8	TCTAGAAAACAAGGGTGACGGAAG	GAGATTATCCTTCCACCTCCGACT	62.905	Smear	4	249, 256, 260, 264
SSR407	(GA)12	AGGACGCGAAGCTCTCTTTTATTT	AGGAAGCCAGAAGAGGAGGTATTG	62.936	Smear	4	212, 232, 244, 248
SSR408	(ATAAAA)4	ATCTGAACCAGCAAGAAATCGAAC	TCGGTTGTCCAGATAATTAGGGAA	62.926	N	2	280, 286
SSR409	(AG)12	CCAAGGCCTCTTGCATGTTATTAT	TAGGTTCATTGTCCGATTCGTTTT	62.546	Y	3	168, 186, 197
SSR410	(TAAA)6	TTTGTGCAAATATATCATCATTAACTGG	CAAGCTCAACTGCTCAAGTCTCAT	61.364	N	2	176, 180
SSR411	(TCT)8	CATCTGGTTTCGAATCTGAACCTC	AGTCACTAGCCAGTTGAGAGCTGC	63.318	Y	2	173, 220
SSR412	(AG)12	GCTTAGCTTTTCACAGTCGTCACA	TCTAGAGATGGGAGAAAGGGTTCA	62.985	Y	3	211, 215, 218, 223
SSR413	(AAT)8	TCGGGTGTTGTATTTGTTAGGTCT	TTGGTTTATAAATTGATGAAGAATTGAG	60.988	Y	6	200, 205, 223, 228, 235, 242
SSR414	(AGA)8	TAACTGGCACAACTGAATCGACAT	GTTTGAGAGTCTGGGTGTTCAGGT	62.962	Y	5	152, 161, 173, 176, 186
SSR415	(TTTTTA)4	ATTTGAACCATCCAGTGGTTTTTG	AGAGACTGGATCAAGTTTGGATGG	63.214	N	1	228
SSR416	(TA)12	ACCTCAGAATTTTTAGCCCCACTC	CCACACAATAGAAAAGAAGCATGG	62.995	N	1	234
SSR417	(TATT)6	ATTTACGACTGTCAATGGGTTGGT	AAAAGAAGGGAAATCAACCGAGAC	62.824	N	2	173, 179
SSR418	(TTA)8	ATCATCTACAATTGCCACATGCAC	GGTTGGGGACACACTACTCTCATT	63.19	Y	3	220, 229, 234
SSR419	(AAG)8	TTCTTAGTGAAATGGCTGGGAAAA	ATGATTGACATCTATGCCCCAACT	63.109	Y	3	215, 228, 236
SSR420	(TTATTT)4	AATCCCTCGTGGGAACGATATTA	TAACCCTTCCTGTCTAGTGCGTGT	62.79	N	2	300, 305
SSR421	(TC)12	AAAACATGTTCATGGATGCCTTCT	GAGTTCTCAAGTTGCTTCCGAGTC	63.026	Smear	2	173, 178
SSR422	(TTTTTC)4	GGGCTTTAAGTGTGGTCTCAATTC	CTCCCTGACCTCTACAAGCAAGAT	62.312	Smear	3	271, 294, 299
SSR423	(GA)12	AACCCGCTATTGTCTCAAAAACTG	TTGCCATCTATCTTTCTTTGTGGA	62.741	Y	2	280, 285
SSR424	(CT)12	CTGTAATTTGATGCAACGTCAAGC	GTTCAATCCACTGATTGCTGAACA	62.985	Y	4	217,223, 230, 234
SSR425	(GA)12	TAAGGGGAAGGGGAAGAAGAGAG	AAGACAAAGACCCCCTTTCGTTAG	63.234	NA	0
SSR426	(AAAT)6	TCTATACACCAATGCCCACCTTCT	TGCAAATGTCCAAGTTGAAGATCA	63.022	N	1	287
SSR427	(TGA)8	GATGATGATAAGGAAGAAAGGTCTGAA	CCCTTCTTGGTGTTGTGATTCTCT	62.147	Y	2	180, 186
SSR428	(TTA)8	CTGCCTTAGGTTTCGTCAAACATT	GAAATTGTCATGGAATTTGTATCAACA	62.741	Y	2	195, 202
SSR429	(CTT)8	TCTGGTCTCATGATATTTTGCAGG	CTGATTGCATGTTCTTCTGCAAGT	62.5	Smear	3	264, 275, 280
SSR430	(GA)12	CCCCTTAGTTAGAATTCAGCAGCA	TAACCCTCTCCTTCCTCCTCTGTT	62.932	Smear	3	219, 224, 236
SSR431	(TA)12	AATAAACATATTCACGGCAAAGCA	CCATCGGATATGTTACAAATGCAC	61.798	Y	3	150, 155
SSR432	(ATC)8	TGAGACAAAGTAACGGAATCTCCA	ATGTGCCCAAAAGAGAAACAAGAG	62.176	Y	2	181, 187
SSR433	(TC)12	GGCACTTTCTTGCTCTACGGTTTA	CATTGCACTAACCAAAGTTGAACG	62.957	Y	3	198, 224, 230
SSR434	(AAGATC)4	ACCCAAGAATTCTAAGAGGGTTCG	GCTAGTTCCTAGCGAAGAGCACTG	62.98	N	1	245
SSR435	(CCCAAG)4	TACAATTATGCCCCTGGCTACACT	TTTTAAGGTTGAGGCCCATATGAA	62.947	Smear	2	288, 296
SSR436	(AT)12	GTGAATGATTCTCTCGTGTGAACG	CAGTTCGGTTTCAGTTTTCATGTG	63.164	NA	0
SSR437	(TC)12	GAATCATCGTGGACTCTTCGTTTT	CATTCATAATGGGTGGTCTAGGGA	62.813	Y	4	195, 198, 218, 221
SSR438	(TA)12	AAAAATGGTGGTTAACTGGACCAA	AAAGAGAAGGAGGAGTTTGGGCT	62.714	Y	3	187, 195, 198
SSR439	(ATA)8	CATTGTAATAATCTCCGGGACGAG	CTACCACCGAACCTCCCACTATC	62.909	N	2	227, 233
SSR440	(AG)12	CCAAATCAAAGCCAATCTTTCATC	TTTAGATCTCTTTTTCTAGTTCTCCCCC	63.009	Smear	4	252, 260, 265, 278
SSR441	(AAAt)6	TTTTTCAAATAGTTCCCAAAGGAAAG	GGTAGAGGTGTAAAATGGGTCGTG	61.927	N	2	280, 284
SSR442	(ATTTGA)4	TTGAGAAAGTACTGCAAGTAGACACCA	ACAACCATCTGATCATTGGACCTT	62.587	N	2	261, 267
SSR443	(GA)12	CTTGCTCAAAACAGTAGGGATCGT	GCGGCAGCCAGTAGTATCTTTTT	62.933	Y	3	157, 162, 169
SSR444	(AAAAGA)4	TAAAGTGGCATTAGGCCCAAAATA	ATAAATGCCCATGAAACCAAACAC	62.749	N	1	197
SSR445	(AG)12	GGAAGGTAGAAAGACTAAAAAGACTGCC	ATGGGAGAAACGGGTAGAAATGTT	63.1	N	1	287
SSR446	(GA)12	GGTCACTGAAAACTTTGGAGGAGA	TTCTTAAAACACACATTTTTGAAATCCA	62.997	N	1	268
SSR447	(AT)12	AAGAATTTGCACACCTTGCTGAAT	TGTGAATGGGTCTTCTACTCCTCC	63.256	Y	2	190, 196
SSR448	(AT)12	TCCAAATTGTCGGTAGTTAATTTCAA	CTCTCAGCCCATAATGATCAAACA	61.919	N	1	231
SSR449	(AT)12	ACACTCAACCTCTTAGCCCATCAA	CAACCATGTTTGAGATTTGTTTTGC	63.338	Y	4	224, 238, 245, 250
SSR450	(GA)12	GAGTGACTTGATCAGTTCGCATCT	TCCACAGACCACAGTTCTCACTTC	62.059	Smear	4	149, 158, 162, 171
SSR451	(AT)12	ACATGTTTACAGGTGTTTTCGGGA	CGATACACCTCTGTGTATTGGCAG	63.751	Y	5	149, 153, 158, 162, 171
SSR452	(TC)12	GACAACGACGATGGTGAACTACAG	ACGGTTTGTGGTTTAGAGCAAGAG	63.067	Y	2	163, 171
SSR453	(AG)12	GCCTAGCAAGAAAAACGCAAAAA	ATGCCTGATTCTCCTAAAACGTCA	63.736	N	2	219, 224
SSR454	(AT)12	TTCATCATAAATGTCAAAATGGAACC	ACCAACTGACCCAAGTTCATCATT	62.156	Y	4	187, 192, 196, 203
SSR455	(CT)12	CCAATTCAACAATTCTCTTAATCTCTTC	GGACAAGCCTTCTTCTTGTTGAA	60.954	N	2	162, 178
SSR456	(TCCCAA)4	AAACAATTGCTACCCTCCATCAAA	GGTTTAAGTTCCAAAGCTGGAGGT	62.922	NA	0
SSR457	(AGA)8	CACAAATCCGTGAGGAGATTTAGA	AATCCATATTAAGGGTTAATTGATAGGG	61.656	Y	4	150, 155
SSR458	(AGG)7	GCCAGGACCAAGGTTGATACATAG	TTCAATCATCCCATCCTTCTCTTC	63.022	Y	4	148, 153, 160, 168
SSR459	(TTC)7	GTTTACCAGAGAAACGGCAACAAC	TGCAGTTCTGCTGGGAATAATGTA	63.154	N	2	213, 216
SSR460	(TCT)7	CAAGTGAAGACACCGAAGAGGATT	TATGGAAGCCATAAGAAAATCCGA	63.01	Y	4	220, 229, 236, 245
SSR461	(TAG)7	GTATGTGAGATCGTGGTTGGGATT	ACAGGATGAGACAGTGAATGGTCA	63.336	Smear	4	265, 270, 285, 289
SSR462	(CTT)7	TTGAACTCCCTTGCCAGTTTAGTC	TGCCAGCACAACTTACATACATCA	62.921	Y	3	280, 286, 297
SSR463	(AAAG)5	AAAGATCAAAGGGTTTTGAGAAGA	GCAGCTAAGGATGGTTATCAA	59	Y	3	270, 276, 283
SSR464	(TGG)5	AGGAGGATTTGGGAAAGGTG	CTAAAATCCGCCACCAACTC	60	Y	4	220, 228, 236, 248
SSR465	(TCT)7	TTTGAAAGAAGAACGGAGTCCAAG	CCACCCAAGTTAAGGGTGTGTAGT	63.003	Y	4	238, 250, 268, 280
SSR466	(AGA)7	TTCTTGTAGCAGAACCCTACTCGG	GCAGCCTCTTCTCTTCTCCTTCTT	63.028	Smear	2	229, 236
SSR467	(ATG)7	TGTGCATGTGTGAGGAACATTGTA	TTTTTGCAATAAACTGGCTTGGTT	63.554	N	2	230, 277
SSR468	(TTC)7	GGTTGAAGACGAGACAAAGATGGT	ATGAGGTTTTGTTTTTCCACCCTT	62.912	Y	5	232, 250, 258, 277, 285
SSR469	(CTT)7	AGTGTGAATTGCTTTCCCTTCAAC	AAATCCGTCATTGTCGGTAGAGAA	62.824	Smear	3	249, 252, 273
SSR470	(GAG)7	TTGATGAAATGAGCTTTTTAATGGC	CTAAAAATTTAGGGGAGGGCAGTG	62.568	Y	2	289, 292
SSR471	(GAG)7	ATGGCGAAGAGAAAAGGAGAAAAC	CCGACCAGAGACAGACTGATTTTT	63.196	Y	2	246, 250
SSR472	(TTA)7	TGTGGCCAAGATTTAGAGTCAACA	CAGAACACAGAATGTTTCAGCACC	63.048	Y	2	222, 245
SSR473	(TTC)7	GGAAGAAGAAGGAAGAGGATGAGG	CGATCAGCAGTTCGCAATATAAAA	62.948	N	2	272, 276
SSR474	(ATT)7	GGTAACGCGCTATCCTCACTCTTA	AAATGCCCCAAAATGTTATTCCTT	62.96	Smear	3	251, 264, 268
SSR475	(TCT)7	TTGTTGGTTCGGCTGTCTTAATTT	TCGAAAGATTAGCGCTCTGATACC	63.039	N	1	299
SSR476	(GAA)7	TTGAGCAGAGGAGAAGGAGAAGAA	AAGATAGCCTAGCAAAATCCAGGG	63.098	Y	3	287, 292, 300
SSR477	(TTC)7	CAAGAAAGAAGGACACTGCAACCT	GGTCTGACCCACTAGACTTGTGCT	63.133	N	1	181
SSR478	(CAT)7	ATTTGGACAACCAACATTTCCACT	TCTAGAATCGAATGGCAAAACACA	62.811	N	2	247, 252
SSR479	(AAG)7	TCTATGGCTCATAGTTGGGTGGAT	CCAGTTAATCGATTGGCTCTGACT	63.013	Y	3	231, 252, 260
SSR480	(AAC)7	GCAACAACATATTTGCAAAACAAA	TTTTCTTCTAGACTTCTTCTCACGTACA	61.081	Smear	2	241, 245
SSR481	(TCT)7	CAAGGTGGAATCATGTCCTCTAGC	GATGTCAGCACGTCTTCCTAGGTT	63.331	N	2	237, 243
SSR482	(ATA)7	TTTAGCGAACGAAGTTTGGATTGT	ACTAAGCTCCCATGAACAACAAGAA	63.146	Y	2	198, 237
SSR483	(GAA)7	ACCCGATCGAATTTAATTTGCTTT	AAGAAGAGCAGAGAGTGGGACTGA	63.015	Y	4	229, 232, 240, 243
SSR484	(TTA)7	TGGTGTAACATAAAATTTGGCACG	TAAAACCCTCTCTCAGTTTCCCCT	62.869	Y	2	234, 238
SSR485	(AAT)7	AACCCAACTTGCAGTTTGTTTTTC	GTACATTTTGCATTTTGCAACCAA	62.645	Y	2	295, 306
SSR486	(TAA)7	GCATTTGTACTGCTTCCAAACTGA	TGTGTTTCTTGTGATTGATTGGCT	62.657	Y	3	210, 216
SSR487	(ATA)7	CCCTGCTTAAAACCTTCTGTCTCA	ATATGTCACAATCGAAAAGCCCAC	63.015	Smear	2	250, 295
SSR488	(ATC)7	GTAATAGACCGGCCATTAAGGGAG	AAACGACATCGGCTCCAAATATAG	63.095	Smear	4	153, 159, 164, 169
SSR489	(CTT)7	CCACTCGATTTGTGTTTGTGTTGT	AAGGTTGAGAGGAAGGGAAAATTG	63.285	Y	4	161, 165,169,173
SSR490	(GAT)7	TTTGAGACTTTGAGAAGGAGGTGG	AAAAGTTCATGGGCGTAAAAACAA	63.094	Y	2	239, 246
SSR491	(AGT)7	TAGGGGCTGAACCCTTATTTTTGT	CTTTGAAGCTCACCAAGCATTTTT	63.092	Smear	2	170, 175
SSR492	(AAG)7	CTAGTACGTTGTTTGGCATCCTCC	AATGAAAAACACTCGGTTCACGTT	63.142	Smear	2	280, 285
SSR493	(TAA)7	AGCCATTGGTTCAATTTTTAAAGG	GCGTCCATATAGTGTTGGTTTGAC	61.598	N	1	283
SSR494	(GAT)7	GCCTATGATTTGCAATCCTACCTG	GCATACACCTTTGCTGTCATCATC	63.034	Smear	4	239, 251, 260, 270
SSR495	(TCT)7	AAAAGGGGTATTTTGGTCATTTGG	GAGGGGGAGAAGAAAGAAATGTGT	63.171	N	2	281, 285
SSR496	(ATT)7	TATATTATCAATTGGGCAAAGCCG	TTACCAAAAGCATACGCATTTCAA	63.036	Y	2	280, 288
SSR497	(TTA)7	AATTAACATGTGGGTTGGAGCTGT	ATCATCCCCGGTTTTTCATTAACT	62.936	Y	2	221, 228
SSR498	(TTA)7	TTGGATAATCGATTCAGAACAGCA	GGTTCAACAGTGTCCATTGATTTG	62.935	Y	4	218, 228, 234, 239
SSR499	(TGA)6	TGGGCATACGGATACAGGAT	CCGAAAATGACAACCCATCT	60	N	4	215, 222, 230, 240
SSR500	(TAA)7	GGATAGGGGTCTCTTTCCTTTTGA	ATTTGGAGGAAATAGAATGGTGGG	62.958	N	1	283
NA=No amplified
N=No polymorphism
Y= Have polymorphism
Smear= Have ambiguous bands or smear
