# Supplementary material for: Genetic linkage maps for Asian and American lotus constructed using novel SSR markers derived from the genome of sequenced cultivar
Source: BMC Genomics. 2012 Nov 21;13:653. doi: 10.1186/1471-2164-13-653 (PMC3564711; doi:10.1186/1471-2164-13-653)
Supplement: Additional file 2 — Details on previously published simple sequence repeat (SSR) markers of Nelumbo nucifera. [file 1471-2164-13-653-S2.xls]

## Sheet: Additional file 2
Additional file 2. Details on previously published simple sequence repeat (SSR) markers of Nelumbo nucifera
Primer name	SSR motif	Forward primer (5' -> 3')	Reverse primer (5' -> 3')	Tm (°C)	Polymorphism	Number of alleles	Amplicon size (bp)	Reference
genomic SSR
Nelumbo-04	(GA)18	ATTATCTGCCCAAGCCTTCT	TGTTCCATTTGATCTGCGTC	55	N	2	242, 250	Tian et al. 2008a
Nelumbo-06	(GA)7GC(GA)9	GCATTCCCTTTATCCCACTC	GGAGCCCATGTCACTCTACG	56	Y	2	260, 265	Tian et al. 2008a
Nelumbo-13	(GA)22	CGGCTAGAAACCCTAGATTTCTATA	ACACTCTTCAGTTCAGTCTTCACCT	58	N	1	163	Tian et al. 2008a
Nelumbo-14	(AG)14	ATTTCATTTTGTATCTTTGATTTCT	GACTGGATTGTACTTCTGAGTTCTA	54	N	2	150, 155	Tian et al. 2008a
Nelumbo-15	(AGT)5	TCCTTGGGGGTTGAGACTTAGA	CAAGCAATGAACACGAGGAAAC	58	Y	2	123, 130	Tian et al. 2008a
Nelumbo-16	(GGT)6	CGGTCACTTGCTAATTCAA	AAGACTACCTTCACCTCCC	50	N	3	191, 200, 206	Tian et al. 2008a
Nelumbo-17	(TG)8(AG)6	GTGGCAATCCTTAAAGCTA	TCTGTTTAGAAGCAATGTG	50	Y	2	218, 222	Tian et al. 2008a
Nelumbo-18	(GA)10 GG(GA)6	TTGGGGATTTCCTAACTGGT	TCATTGTCTCAACAACTGGC	55	Y	2	286, 291	Tian et al. 2008a
Nelumbo-21	(TG)7	TTTATTTTGGGAAGAGGAATA	CTGACTTTTGTGAAATTCTGC	52	N	2	193, 200	Tian et al. 2008a
Nelumbo-22	(CT)13	AGCTTAGGGCTTTTATCTGCAC	ATGGCAATGATAGAAAAGGGAG	58	N	1	170	Tian et al. 2008a
Nelumbo-23	(TGG)6	CAGCTTCACCTTCTGCACGAA	GCCCAAGAACAATGGAGGAAC	58	N	2	282, 287	Tian et al. 2008a
Nelumbo-24	(CCT)7	ACTTCTTCAGCTCCACTGTCC	GTAGTGGTAGCAAGAGGACGC	55	Y	4	198, 203, 210, 216	Tian et al. 2008a
Nelumbo-25	(TG)6	TGAGTTCTCCTCGCAATA	AAAGAAGCCTTGATGGAA	50	N	4	190, 195, 201, 209	Tian et al. 2008a
Nelumbo-27	(CT)25G(TC)6	TAAGCTAAGATAGGAATCCAACTAG	AAAAGGATAGGAGATTAGTAGGTGA	55	Smear	2	178, 183	Tian et al. 2008a
Nelumbo-32	(TC)19	ATAATGGATTTTGGAGGTCTTG	CTCTTCTTCATTCCTTTGGTTT	55	Y	2	202, 210	Tian et al. 2008a
Nelumbo-33	(TC)11	ACTACTGGAATCTGCTGCAAGC	CTGAAAGTGAACAGGCATCGTG	58	Y	2	252, 257	Tian et al. 2008a
Nelumbo-34	(TC)21CCTCC(CT)7	TGGTTGGCACTGTAATCTTC	CTGTTTCGACTCTAGGCTTC	52	Y	3	142, 153, 164	Tian et al. 2008a
NSh02	(GA)13	GGTATCATTTGGTTGCAGCAAT	GGGTATAAACGGAAAAGCCTCT	59	N	2	140, 146	Kubo et al. 2009a
NS001	(AG)16	CAAGTAGGATTCTTGTTGTGCACTA	GGTTTAGTGAATTCTGGTTGTTGC	60	N	2	164, 166	Kubo et al. 2009a
NS002	(GA)21	ggcCTCAACAAAAATGAATATTGAGA	CTGCAAGCCTCACTTTGAACAA	60	Y	2	130, 139	Kubo et al. 2009a
NS005	T15,(TG)9(AG)8C(GA)7	AACTGCTATGGCCACAATTAG	AATCTATTTATACAAGCATAATGGGTT	57	N	2	130, 137	Kubo et al. 2009a
NS010	(AG)5GG(AG)11	TTGTAACCGCCGGAGACAAA	CTCTATATCTCAGTCTCCGGCA	58	Y	3	116, 124, 135	Kubo et al. 2009a
NS012	(AG)14	gagCTATTCGTCATTCAGAGAG	AAGTCCTCTCGCGCTGTAAT	56	Y	2	120, 130	Kubo et al. 2009a
NS020	(AG)13	GCTGTGAAGAGGAAGGTGTTG	ACAGATTGAACCAGTCCAACAG	59	Y	4	138, 142, 150, 156	Kubo et al. 2009a
NS034	(GA)19	AAAGCCAAGACATCCTCGAG	CGATTCGACCTGATCGTGTT	59	N	1	116	Kubo et al. 2009a
NS037b	(GA)13	GTCGCTCAAGATTGAACATACACT	CTTGCCATGTAAGCAATTTAGTCC	60	N	2	202, 209	Kubo et al. 2009a
NS049	(GA)13	GTAGCAGTTGTGGTTTCAGTAAC	ACACAGTTCATCAGTATTCTTCGTA	56	N	1	270	Kubo et al. 2009a
NS050	(GA)19	CTGCCCTCCTGAAATAGATGAAA	GGCGGTGAATCATTTAGCAGAA	60	Smear	2	128, 134	Kubo et al. 2009a
NS186	(GA)21	CTGCTACTCTTTCCAAACTGAG	GTTGAAGAGACAATGGCCTAC	56	N	2	142, 150	Kubo et al. 2009b
NS207	(GT)20	ACATATAGGGTAGTAGAGGTTCA	ATGAAAATATCCTGGTTTCTACCC	52	N	2	147, 156	Kubo et al. 2009b
NS217	(GT)14	CAGGTGCAACGACGATTCAAAAA	GTTGACCGATAAAAAAATTGGCTC	62	Smear	3	118, 126, 132	Kubo et al. 2009b
NS219	(GT)14	CAACGACGATTCAAAAACATTGTATA	CTTGACCGATAAAAAAATTGGCTC	61	Smear	2	100, 105	Kubo et al. 2009b
NS224	(GA)16	GTCTGACAGTGCTGAAGCAATT	CAAGAAATGTCCATGAAGAGGAC	60	N	1	143	Kubo et al. 2009b
NS227	(GA)16	AGTGACGCAGGAAAAAGTTAAAAC	CCTTGTTTATCAGATAAACATCGCT	60	N	2	130, 135	Kubo et al. 2009b
NS236	(GA)23	TGAGACAAGATCTCAGATCTGAGA	AACAGTTCCAAACATTTGTCCCTTAG	58	NA	0		Kubo et al. 2009b
NS248	(TG)11(AG)11	ACATGGATCCATAGACTTGAAAAC	TGTAGTTGATTTTGTTGGGCTTC	58	N	1	137	Kubo et al. 2009b
NS260	(GA)13	AGGCATGTTTAATGTAGCATCAAAT	TTATTGTGGCAAGATCATTCCTC	60	N	1	128	Kubo et al. 2009b
NS262	(AG)16	AGCCCCTGTTTTTTGTCTCATA	AAACTATAACAGGGGCTTCAAC	56	Y	2	103, 108	Kubo et al. 2009b
NS264	(GT)14	GCCTAGATATGGTTAAGACTTAAGA	GTATCTACCTAGATACTATGAAATGG	52	Y	2	128, 136	Kubo et al. 2009b
NS268	(TG)10(AG)8	GGGAAAAATTATATCACGATACAA	GCATCTGGCCATTTGTAATATTGT	56	N	2	108, 115	Kubo et al. 2009b
NS281	(GT)12	CCTCTATTATAGTTCAGTTGTCTTTA	GTGACTGCTTCTCTCTTTTAATGA	52	N	1	132	Kubo et al. 2009b
NS290	(AG)21	GGCAGGAAACAACACTAAATACTGA	ACTCACTT(G/T)TCGAT(G/T)TCCCTCC	60	N	2	112, 125	Kubo et al. 2009b
NS292	(TG)11(AG)9	gtACTATTAAAGGAATTGTGCAATG	AACTCTATAGCCAAAGGAATAGAAA	56	N	2	120, 127	Kubo et al. 2009b
NS294	(GA)14	CCACAACTACAATTTCAAAGAATATAC	TCAATTTTTTGCTTTCGACCACCA	56	N	2	118, 126	Kubo et al. 2009b
NS295	(GA)16	CTGATTTCTGAGAACCTTGTTG	AAGTAGGTGGTAAGACTGTTC	50	Y	2	117, 124	Kubo et al. 2009b
PR01	(TAA)3+(TC)16	TACTAGTAGGCAGCATGTGA	AAACAGTATTTGCCCTACAT	60	N	1	131	Pan et al. 2007
PR02	(AG)8+(AG)11	CGGATTTGTACCCATACTGC	AGCAGTCATGTCCTTGAGGT	60	Y	2	92, 106	Pan et al. 2007
PR03	(GT)22AT(GT)6+(GA)12	CCACACAGTCGTTGAGTAGA	TGGGATATGTTGAAAGAACC	60	NA	0		Pan et al. 2007
PR04	(TCT)4+(TCT)23	TCTTGTCATTCTCCCTTTCC	TTGCCTTCGAACATTATCAA	58	Smear	2	132, 150	Pan et al. 2007
PR05	(GA)8G2(GA)9	GTTACAGGAAAATCCGTTCC	GAGCATCAATTGAGCATTTC	58	Y	3	110, 119, 128	Pan et al. 2007
PR06	(TC)18	CCAGCTCAACAGAACCATCT	GCGACGATTGAAATAGAGGA	60	N	1	170	Pan et al. 2007
PR07	(GA)10+(CA)6(TA)4	AACCTCCCCTGTTGTTTGAC	GGGTATCCCCAGAAGACAAT	60	N	2	240, 244	Pan et al. 2007
PR08	(AG)10	TGGACAGTAGGACAGAGACAGA	GGGGGTCCATTGTATATTGC	60	N	2	140, 147	Pan et al. 2007
PR09	(AG)10	CTTAGATCCGAGACCAGTGA	GTGGTGGTTCACTCACAATG	60	N	3	78, 85,92	Pan et al. 2007
PR10	(CT)5T2(CT)11	AAATCTCACCCAGCGAACAC	GCCAGTGCTTGAGTTTGTCA	60	Smear	3	141, 156, 167	Pan et al. 2007
PR11	(AG)23	CCTTCCCGGAAACAGATGTA	ACCACCGAACCCCTTCTTT	60	N	2	182, 204	Pan et al. 2007
EST-SSR
NSe01	(AG)11	TAATGCTAAGTACCATGTATGCG	CTACTGCTACTGGTAAATTTCC	52	N	2	94, 100	Kubo et al.2009a
NSe02	(GA)10	GGTACACAAGCGTTACAGACT	GTGAAAGTGTGCTATGTCCTC	54	N	2	160, 165	Kubo et al.2009a
NSe03	(AG)13	TGAGACCCAGAGTGGAGAACA	TACCAACAGCGATCCGGTTGAT	60	N	1	140	Kubo et al.2009a
NSe04	(GA)18	CAAGTCACTATTGCTGTTTGCT	CTCTCATAAACGCCATTAAACC	57	Y	2	102, 109	Kubo et al.2009a
NSe07	(AG)8	TCTTTGTATGGGTCATGGTCAA	GACTCCTCATTGAACTTAGATC	52	Y	2	122, 127	Kubo et al.2009a
NSe08	(GA)10	TAATTGATGTATGAACTATGAAGGCA	CAATGGGATTAGAGCAAACAAGT	59	N	2	110, 120	Kubo et al.2009a
NSe09	(GTT)4,(AT)8	GAAATCAATATTTTGGCGTGTCAC	CTATGTAAAAGCACCCACATTCA	59	N	2	174, 186	Kubo et al.2009a
NSe10	(GA)13	GTATCTTTCAGCTATCCACATTC	CCATATGGACTCTCTATGATTTCA	54	Y	2	135, 141	Kubo et al.2009a
NSe11	(AG)10	AGTACTCAAGAAGAAGTTCGGAA	GATTACCACTCGTTATAGCAGA	53	Y	2	159, 165	Kubo et al.2009a
NSe12	(GA)10	GGAACTTGAGCTAAAATGGAATAG	GACAACCAAACCGGGTTATTTT	57	Y	3	104, 112, 129	Kubo et al.2009a
NSe13	(GA)9	GCAATTCCTCACCAATGTCAAATAT	GGTATACATTAACCTTATCCTGAC	53	Y	3	110, 124, 135	Kubo et al.2009a
NSe14	(AG)10	TCTGAGTTTGTTGAATTTCTCCTT	TCTCATTTAATAAGACAATGGTCC	56	N	1	117	Kubo et al.2009a
NSe15	(GA)10	ATGTAAGACTTGGAAGGCATAC	AAGGAACAATCCATGCTCGA	55	Y	2	135, 142	Kubo et al.2009a
NSe16	(GA)9	CAATTGTTACATCTGTTCCAGAC	AAAACATGCAGCAAGCTAAGC	56	N	2	130, 138	Kubo et al.2009a
NSe17	(TA)7,(GA)11	GTCTTATTGCAAACAAGCTAG	ATCAGCAACCTCAGCATCAGAT	52	N	2	200, 208	Kubo et al.2009a
NSe18	(GA)9	TCAAATCTGTATTACACTCGCAC	GTTTGGCATGTGTACCTACATT	56	N	1	122	Kubo et al.2009a
NNEST1	(AG)11	CCATGTCCAACTCCAATCTA	CTGCCAGATGCTACTGCTAC	58	Y	2	226, 232	Pan et al. 2010
NNEST2	(TC)10	CAGTGCTGAATTGGAGTGTG	GGGTACACAAGCGTTACAG	60	N	1	185	Pan et al. 2010
NNEST3	(AG)13	CAGAGTGGAGAACAGGAGGA	TAGCTTATTGAAGGCCATGC	60	N	2	240, 246	Pan et al. 2010
NNEST6	(GAT)6	TATGGTTGGAAGAAGGCTTA	TTATCAAGTTGAGGCAGTGA	58	N	3	204, 213, 220	Pan et al. 2010
NNEST8	(AG)14	TGTTCACAAGTCACTATTGC	TCTACTTGGCATTATCCTTC	54	Y	2	231, 240	Pan et al. 2010
NNEST11	(TAGCAG)4	CCTGTTTACCAAAATACACC	GATCCTTTGATCCTTGAGTA	54	Smear	2	340, 346	Pan et al. 2010
NNEST12	(TCC)6	GGATGTACTGGAATCAGAAG	TCTGTCCTTCACCATAGAAT	54	N	1	190	Pan et al. 2010
NNEST17	(GA)13	TCATTGCCCTGATACAACCT	CCTTCAAATTGGCTTTTCCT	58	Y	2	175, 184	Pan et al. 2010
NNEST19	(CT)10	AACCCAAAACCCAAGAAGAC	TGCAGAAGGAGAGTGTGTCA	60	N	1	158	Pan et al. 2010
NNEST22	(CAG)6	AGAAGCACCAGTTGAACGAG	TTCTCCGCTTTCTTCATCAG	58	Smear	2	225, 234	Pan et al. 2010
NNEST25	(GA)11	TATAAGAGGCAGGGTAGGTG	AAGTGGAACTAACCACCATC	56	N	1	193	Pan et al. 2010
NNEST26	(GA)9	ATGGGTGTCTTTCTGAGTTC	GCTAAGCCTGGTCTGATACT	60	Smear	2	177, 184	Pan et al. 2010
NNEST28	(CT)10	CAACCAAACCGGGTTATTTT	GAAGTAGGGAATGCGGTGAT	58	N	1	254	Pan et al. 2010
NNEST33	(CAAGAC)4	TTCTGGCTTGCTGGTAATGT	GGTCATTTTCGCCTTGTAGC	60	Y	2	218, 229	Pan et al. 2010
NNEST34	(AAAGCC)6	GGGGTCATACAAGATGGTGA	GCACTCGTCCTTCACATTCT	58	N	2	209, 215	Pan et al. 2010
NNEST39	(AGT)5	GTAGTGTTTCCTATGGCTCA	AAGAGGTTGTACAAGAGTGC	56	Y	2	200, 206	Pan et al. 2010
NNEST48	(TTC)5	GCCGAAGAATATCAAGTAGC	GAAGATTGGGCGTAGAAAAC	56	N	2	182, 187	Pan et al. 2010
NNEST49	(CT)8	CCGATAAGAGGATGGTAAGC	TCTTTGTATGGGTCATGGTC	60	N	1	150	Pan et al. 2010
NNEST52	(CT)7	TGAAAGATCATCACCGATGC	CGGGAATGAACGAACGAAT	60	Y	2	169, 178	Pan et al. 2010
NNEST53	(AGA)5	GGTGAAGATGAGGTTTGACA	TTGGTCTTGGGGATAGAGAT	60	Y	2	232, 243	Pan et al. 2010
NNEST58	(AAG)11	ATCTCGCAGGCAGAGACAAG	CGTCTTCCTTCCTGTGCTTC	60	Y	2	220, 224	Pan et al. 2010
NNEST59	(GA)8	AACTCTGTGTGCGCAGTAGC	TGTTGCCGAACTCCACTATT	60	Y	3	162, 168, 176	Pan et al. 2010
NNEST61	(TC)8	GGCGGTCTATGTTCCTCCTC	GCAAAAGGCTTGCTTGAGTC	60	Smear	2	158, 169	Pan et al. 2010
Y= Have polymorphism
N=No polymorphism
NA=No amplified
Smear= Have ambiguous bands or smear
